# Supplementary material for: Unveiling the hidden burden: Common mental disorders among women attending antenatal care in selected health facilities of Lusaka, Zambia
Source: PLOS Ment Health. 2026 Jun 17;3(6):e0000614. doi: 10.1371/journal.pmen.0000614 (PMC13274900; doi:10.1371/journal.pmen.0000614)
Supplement: S1 Data — (XLS) [file pmen.0000614.s001.xls]

## Sheet: Sheet1
age	numpregnanc	numchildren	systolic	Diastolic	Religion2	education	education2	education3	education4	Emploment_sta	Relationship_status	Communication_Childfather	financial_provision	Current_PlannedPreg	Previous_Complication	age_group	age_group2	Mental_History	Drinking_Alco	exercise	eating_habits	Hiv_Status	Chronic_Condit	Stillbirth	Unsafe_Abortion	Unplesant_Changes	Social_Connectedness	headache	Headache	poor_appetite	Poor_appetite	sleep	Sleep	frightened	Frightened	handshake	Handshaking	feeling_tense	Feeling_tensed	digestion	Trouble_Digestion	trouble_thinking	Trouble_Thinking	unhappy	Feeling_Unhappy	cry	Crying_thenusual	daily_activity	Daily_Activity
18	1		132	78	Christian	Secondary	Secondary+	Secondary+	Secondary	Not employed/home maker/house wife	in_relationship_notmarried	Yes	Guardian	No		<20 years	<20 years	No	No	twice a day	once	Hiv-	No	No	No	Yes	Medium	Yes	Yes	Yes	Yes	Yes	Yes	Yes	Yes	Yes	Yes	Yes	Yes	Yes	Yes	Yes	Yes	Yes	Yes	No	No	Yes	Yes
30	3	1	108	66	Other	Secondary	Secondary+	Secondary+	Secondary	Not employed/home maker/house wife	married/cohabiting	Yes	Spouse	No	No	30-34 years	>30 years	No	No	twice a day	once	Hiv-	No	Yes	No	Yes	Medium	Yes	Yes	Yes	Yes	Yes	Yes	Yes	Yes	No	No	No	No	Yes	Yes	No	No	No	No	No	No	Yes	Yes
31	5	4	125	82	Other	Primary	Primary	None/Primary	None/Primary	Informal employment/Self employed/business lady	married/cohabiting	Yes	Spouse	No	No	30-34 years	>30 years	No	No	never	once	Hiv-	No	No	No	Yes	Medium	Yes	Yes	Yes	Yes	Yes	Yes	No	No	No	No	Yes	Yes	No	No	Yes	Yes	Yes	Yes	No	No	No	No
24	4	2	102	87	Christian	Primary	Primary	None/Primary	None/Primary	Not employed/home maker/house wife	married/cohabiting	Yes	Spouse	Yes	No	20-24 years	20-29 years	No	Yes	once a day	once	Hiv-	No	Yes	No	Yes	Medium	Yes	Yes	No	No	Yes	Yes	No	No	Yes	Yes	Yes	Yes	No	No	No	No	Yes	Yes	No	No	No	No
23	2	1	113	82	Christian	Secondary	Secondary+	Secondary+	Secondary	Informal employment/Self employed/business lady	married/cohabiting	Yes	Spouse	Yes	No	20-24 years	20-29 years	No	No	never	once	Hiv-	No	No	No	Yes	Medium	No	No	Yes	Yes	Yes	Yes	Yes	Yes	No	No	Yes	Yes	Yes	Yes	No	No	Yes	Yes	Yes	Yes	No	No
25	2	1	113	74	Christian	Secondary	Secondary+	Secondary+	Secondary	Not employed/home maker/house wife	married/cohabiting	Yes	Spouse	Yes	No	25-29 years	20-29 years	No	No	once a day	once	Hiv-	No	No	No	Yes	Medium	Yes	Yes	Yes	Yes	Yes	Yes	Yes	Yes	No	No	Yes	Yes	No	No	No	No	No	No	No	No	Yes	Yes
39	6	5	108	70	Christian	Secondary	Secondary+	Secondary+	Secondary	Informal employment/Self employed/business lady	married/cohabiting	Yes	Spouse	Yes	No	>= 35 years	>30 years	Yes	No	once a day	more than twice	Hiv-	No	No	No	Yes	Medium	No	No	No	No	No	No	No	No	No	No	No	No	No	No	No	No	No	No	No	No	No	No
31	4	3	96	46	Christian	Primary	Primary	None/Primary	None/Primary	Not employed/home maker/house wife	married/cohabiting	Yes	Spouse	No	No	30-34 years	>30 years	No	No	more than twice a day	once	Hiv-	No	No	No	Yes	High	No	No	No	No	Yes	Yes	No	No	No	No	No	No	No	No	No	No	No	No	No	No	Yes	Yes
32	4	3	120	85	Christian	Primary	Primary	None/Primary	None/Primary	Not employed/home maker/house wife	married/cohabiting	Yes	Spouse	Yes	No	30-34 years	>30 years	Yes	No	more than twice a day	more than twice	Hiv-	No	No	No	Yes	Medium	Yes	Yes	Yes	Yes	Yes	Yes	Yes	Yes	No	No	No	No	No	No	Yes	Yes	Yes	Yes	Yes	Yes	Yes	Yes
29	2	1	108	52	Christian	Secondary	Secondary+	Secondary+	Secondary	Not employed/home maker/house wife	married/cohabiting	No	Guardian	Yes	No	25-29 years	20-29 years	No	No	more than twice a day	once	Hiv-	No	No	No	Yes	Medium	No	No	Yes	Yes	Yes	Yes	No	No	No	No	Yes	Yes	Yes	Yes	Yes	Yes	Yes	Yes	No	No	No	No
26	1		102	60	Christian	Secondary	Secondary+	Secondary+	Secondary	Informal employment/Self employed/business lady	married/cohabiting	Yes	Spouse	Yes		25-29 years	20-29 years	No	No	twice a day	once	Hiv-	No	No	No	Yes	Medium	No	No	No	No	No	No	No	No	No	No	No	No	No	No	No	No	Yes	Yes	No	No	No	No
33	3	2	141	90	Christian	None	None	None/Primary	None/Primary	Not employed/home maker/house wife	married/cohabiting	Yes	Spouse	No	No	30-34 years	>30 years	No	Yes	twice a day	once	Hiv-	No	No	No	Yes	High	No	No	No	No	No	No	No	No	No	No	Yes	Yes	No	No	Yes	Yes	Yes	Yes	No	No	Yes	Yes
24	1		123	96	Christian	Tertiary	Secondary+	Secondary+	Tertiary	Not employed/home maker/house wife	married/cohabiting	Yes	Spouse	No		20-24 years	20-29 years	No	No	twice a day	once	Hiv-	No	No	No	Yes	Medium	Yes	Yes	No	No	No	No	No	No	No	No	Yes	Yes	No	No	No	No	No	No	No	No	Yes	Yes
29	4	3	113	70	Christian	Secondary	Secondary+	Secondary+	Secondary	Not employed/home maker/house wife	married/cohabiting	Yes	Spouse	No	No	25-29 years	20-29 years	No	No	once a day	once	Hiv-	No	No	No	No	Medium	No	No	No	No	No	No	No	No	No	No	No	No	No	No	No	No	Yes	Yes	No	No	Yes	Yes
30	3	2	117	71	Christian	Secondary	Secondary+	Secondary+	Secondary	Formal employment	married/cohabiting	Yes	Spouse	Yes	No	30-34 years	>30 years	No	Yes	once a day	once	Hiv-	No	No	Yes	Yes	Medium	Yes	Yes	No	No	No	No	No	No	No	No	Yes	Yes	No	No	Yes	Yes	No	No	Yes	Yes	Yes	Yes
22	1		106	54	Christian	Primary	Primary	None/Primary	None/Primary	Not employed/home maker/house wife	in_relationship_notmarried	Yes	Guardian	No		20-24 years	20-29 years	No	No	twice a day	more than twice	Hiv-	No	No	No	No	Medium	Yes	Yes	Yes	Yes	No	No	Yes	Yes	No	No	No	No	No	No	No	No	Yes	Yes	No	No	Yes	Yes
33	5	4	118	60	Christian	Secondary	Secondary+	Secondary+	Secondary	Informal employment/Self employed/business lady	married/cohabiting	Yes	Spouse	Yes	No	30-34 years	>30 years	Yes	No	twice a day	twice	Hiv-	Yes	No	No	Yes	Medium	No	No	No	No	No	No	No	No	No	No	Yes	Yes	No	No	Yes	Yes	Yes	Yes	Yes	Yes	Yes	Yes
21	1		113	80	Christian	Secondary	Secondary+	Secondary+	Secondary	Not employed/home maker/house wife	married/cohabiting	Yes	Spouse	Yes		20-24 years	20-29 years	Yes	No	twice a day	once	Hiv-	No	No	No	Yes	High	Yes	Yes	No	No	No	No	No	No	No	No	Yes	Yes	No	No	No	No	No	No	No	No	Yes	Yes
40	4	3	129	79	Christian	Secondary	Secondary+	Secondary+	Secondary	Not employed/home maker/house wife	married/cohabiting	Yes	Spouse	No	No	>= 35 years	>30 years	Yes	No	once a day	more than twice	Hiv-	No	No	No	Yes	Medium	No	No	Yes	Yes	No	No	No	No	No	No	No	No	No	No	No	No	No	No	No	No	No	No
35	1		105	57	Christian	Secondary	Secondary+	Secondary+	Secondary	Informal employment/Self employed/business lady	married/cohabiting	Yes	Self	No		>= 35 years	>30 years	Yes	No	never	once	Hiv-	No	No	No	No	Medium	No	No	No	No	No	No	Yes	Yes	Yes	Yes	Yes	Yes	No	No	No	No	Yes	Yes	No	No	No	No
28	1		91	54	Christian	Secondary	Secondary+	Secondary+	Secondary	Not employed/home maker/house wife	married/cohabiting	Yes	Spouse	Yes		25-29 years	20-29 years	No	No	once a day	once	Hiv-	No	No	No	Yes	Medium	No	No	Yes	Yes	Yes	Yes	Yes	Yes	No	No	No	No	No	No	Yes	Yes	No	No	Yes	Yes	No	No
37	2	1	112	72	Christian	Secondary	Secondary+	Secondary+	Secondary	Informal employment/Self employed/business lady	married/cohabiting	Yes	Spouse	No	No	>= 35 years	>30 years	No	No	never	once	Hiv-	No	No	No	No	High	No	No	No	No	No	No	No	No	No	No	No	No	No	No	Yes	Yes	No	No	No	No	Yes	Yes
37	5	3	148	105	Christian	Secondary	Secondary+	Secondary+	Secondary	Not employed/home maker/house wife	married/cohabiting	Yes	Spouse	No	No	>= 35 years	>30 years	No	No	once a day	twice	Hiv-	Yes	No	Yes	Yes	Medium	Yes	Yes	Yes	Yes	Yes	Yes	Yes	Yes	No	No	Yes	Yes	Yes	Yes	Yes	Yes	Yes	Yes	No	No	Yes	Yes
21	1		123	66	Christian	Secondary	Secondary+	Secondary+	Secondary	Informal employment/Self employed/business lady	married/cohabiting	Yes	Spouse	No		20-24 years	20-29 years	No	No	once a day	once	Hiv-	No	No	No	Yes	Medium	Yes	Yes	Yes	Yes	Yes	Yes	No	No	Yes	Yes	No	No	No	No	No	No	Yes	Yes	No	No	Yes	Yes
19	1		118	82	Christian	Secondary	Secondary+	Secondary+	Secondary	Informal employment/Self employed/business lady	in_relationship_notmarried	No	Guardian	No		<20 years	<20 years	Yes	No	more than twice a day	once	Hiv-	No	No	No	Yes	Medium	No	No	No	No	Yes	Yes	Yes	Yes	Yes	Yes	Yes	Yes	No	No	Yes	Yes	Yes	Yes	Yes	Yes	Yes	Yes
27	3	2	105	69	Christian	Secondary	Secondary+	Secondary+	Secondary	Not employed/home maker/house wife	married/cohabiting	Yes	Spouse	No	No	25-29 years	20-29 years	No	No	once a day	once	Hiv-	No	No	No	Yes	Medium	Yes	Yes	No	No	Yes	Yes	Yes	Yes	No	No	Yes	Yes	No	No	Yes	Yes	No	No	No	No	Yes	Yes
33	5	4	122	75	Christian	Tertiary	Secondary+	Secondary+	Tertiary	Formal employment	married/cohabiting	Yes	Spouse	No	Yes	30-34 years	>30 years	No	No	twice a day	more than twice	Hiv+	Yes	No	No	Yes	Medium	Yes	Yes	No	No	Yes	Yes	No	No	No	No	Yes	Yes	No	No	Yes	Yes	Yes	Yes	No	No	Yes	Yes
22	2	1	126	67	Christian	Primary	Primary	None/Primary	None/Primary	Not employed/home maker/house wife	in_relationship_notmarried	No	Guardian	No	No	20-24 years	20-29 years	Yes	No	once a day	more than twice	Hiv+	Yes	No	No	Yes	Medium	Yes	Yes	Yes	Yes	Yes	Yes	Yes	Yes	No	No	Yes	Yes	No	No	Yes	Yes	Yes	Yes	Yes	Yes	Yes	Yes
26	3	2	132	81	Christian	Primary	Primary	None/Primary	None/Primary	Not employed/home maker/house wife	not_inrelationship	Yes	Self	No	No	25-29 years	20-29 years	No	Yes	once a day	more than twice	Hiv-	No	No	No	Yes	Medium	Yes	Yes	Yes	Yes	Yes	Yes	Yes	Yes	No	No	Yes	Yes	No	No	Yes	Yes	Yes	Yes	Yes	Yes	Yes	Yes
33	5	3	127	68	Christian	Primary	Primary	None/Primary	None/Primary	Not employed/home maker/house wife	married/cohabiting	Yes	Spouse	No	No	30-34 years	>30 years	No	No	once a day	more than twice	Hiv-	No	Yes	No	Yes	Medium	No	No	No	No	Yes	Yes	No	No	No	No	Yes	Yes	No	No	Yes	Yes	Yes	Yes	No	No	Yes	Yes
21	1		120	70	Christian	Secondary	Secondary+	Secondary+	Secondary	Not employed/home maker/house wife	not_inrelationship	No	Guardian	No		20-24 years	20-29 years	No	No	once a day	twice	Hiv-	No	No	No	Yes	Medium	Yes	Yes	Yes	Yes	Yes	Yes	Yes	Yes	Yes	Yes	Yes	Yes	No	No	Yes	Yes	Yes	Yes	Yes	Yes	Yes	Yes
34	3	2	123	65	Christian	Secondary	Secondary+	Secondary+	Secondary	Not employed/home maker/house wife	married/cohabiting	Yes	Spouse	Yes	No	30-34 years	>30 years	No	No	more than twice a day	once	Hiv-	No	No	No	Yes	High	No	No	No	No	Yes	Yes	Yes	Yes	No	No	Yes	Yes	Yes	Yes	No	No	Yes	Yes	Yes	Yes	No	No
17	1		113	74	Christian	Secondary	Secondary+	Secondary+	Secondary	Not employed/home maker/house wife	not_inrelationship	No	Guardian	No		<20 years	<20 years	No	No	twice a day	more than twice	Hiv-	No	No	No	Yes	Medium	Yes	Yes	Yes	Yes	Yes	Yes	Yes	Yes	No	No	Yes	Yes	Yes	Yes	Yes	Yes	Yes	Yes	Yes	Yes	Yes	Yes
19	1		130	94	Christian	Secondary	Secondary+	Secondary+	Secondary	Not employed/home maker/house wife	married/cohabiting	Yes	Spouse	No		<20 years	<20 years	No	No	once a day	more than twice	Hiv-	No	No	No	Yes	Medium	Yes	Yes	Yes	Yes	Yes	Yes	Yes	Yes	No	No	Yes	Yes	No	No	Yes	Yes	Yes	Yes	Yes	Yes	Yes	Yes
20	1		100	60	Christian	Secondary	Secondary+	Secondary+	Secondary	Not employed/home maker/house wife	married/cohabiting	Yes	Spouse	No		20-24 years	20-29 years	No	No	twice a day	once	Hiv-	No	No	No	Yes	Medium	Yes	Yes	No	No	Yes	Yes	Yes	Yes	No	No	Yes	Yes	Yes	Yes	Yes	Yes	Yes	Yes	Yes	Yes	Yes	Yes
22	2	1	113	71	Christian	None	None	None/Primary	None/Primary	Not employed/home maker/house wife	not_inrelationship	Yes	Guardian	No	No	20-24 years	20-29 years	No	No	more than twice a day	more than twice	Hiv+	Yes	No	No	Yes	Medium	No	No	Yes	Yes	Yes	Yes	Yes	Yes	Yes	Yes	Yes	Yes	No	No	Yes	Yes	Yes	Yes	No	No	No	No
26	4	1	126	92	Christian	None	None	None/Primary	None/Primary	Informal employment/Self employed/business lady	married/cohabiting	Yes	Spouse	Yes	Yes	25-29 years	20-29 years	No	No	never	more than twice	Hiv-	No	Yes	Yes	Yes	Low	Yes	Yes	Yes	Yes	Yes	Yes	No	No	No	No	Yes	Yes	Yes	Yes	Yes	Yes	Yes	Yes	Yes	Yes	Yes	Yes
17	1		91	87	Christian	Primary	Primary	None/Primary	None/Primary	Not employed/home maker/house wife	in_relationship_notmarried	Yes	Guardian	No		<20 years	<20 years	No	No	more than twice a day	more than twice	Hiv-	No	No	No	Yes	Medium	No	No	Yes	Yes	Yes	Yes	No	No	No	No	Yes	Yes	No	No	Yes	Yes	Yes	Yes	Yes	Yes	Yes	Yes
37	5	2	92	75	Christian	Secondary	Secondary+	Secondary+	Secondary	Not employed/home maker/house wife	married/cohabiting	Yes	Spouse	Yes	No	>= 35 years	>30 years	No	No	twice a day	once	Hiv-	No	Yes	No	Yes	Medium	No	No	Yes	Yes	Yes	Yes	Yes	Yes	No	No	Yes	Yes	No	No	Yes	Yes	Yes	Yes	Yes	Yes	Yes	Yes
21	2	1	121	82	Christian	Secondary	Secondary+	Secondary+	Secondary	Not employed/home maker/house wife	married/cohabiting	Yes	Spouse	Yes	No	20-24 years	20-29 years	No	No	once a day	once	Hiv-	No	No	No	Yes	Medium	No	No	No	No	Yes	Yes	Yes	Yes	No	No	Yes	Yes	No	No	Yes	Yes	No	No	No	No	Yes	Yes
29	2	1	121	66	Christian	Tertiary	Secondary+	Secondary+	Tertiary	Formal employment	married/cohabiting	Yes	Others	Yes	No	25-29 years	20-29 years	No	No	twice a day	more than twice	Hiv-	No	No	No	Yes	Medium	Yes	Yes	Yes	Yes	Yes	Yes	No	No	No	No	Yes	Yes	No	No	No	No	Yes	Yes	No	No	Yes	Yes
18	1		102	75	Christian	Secondary	Secondary+	Secondary+	Secondary	Not employed/home maker/house wife	in_relationship_notmarried	Yes	Guardian	No		<20 years	<20 years	No	No	never	once	Hiv-	No	No	No	Yes	Medium	Yes	Yes	No	No	Yes	Yes	No	No	No	No	Yes	Yes	No	No	Yes	Yes	Yes	Yes	Yes	Yes	Yes	Yes
37	7	4	133	86	Christian	Primary	Primary	None/Primary	None/Primary	Informal employment/Self employed/business lady	in_relationship_notmarried	No	Guardian	No	Yes	>= 35 years	>30 years	No	Yes	once a day	twice	Hiv-	Yes	No	Yes	Yes	Low	Yes	Yes	Yes	Yes	Yes	Yes	No	No	No	No	Yes	Yes	No	No	Yes	Yes	Yes	Yes	Yes	Yes	Yes	Yes
31	2	1	127	80	Christian	Tertiary	Secondary+	Secondary+	Tertiary	Not employed/home maker/house wife	married/cohabiting	Yes	Spouse	Yes	Yes	30-34 years	>30 years	No	No	more than twice a day	once	Hiv-	No	No	Yes	Yes	Medium	No	No	No	No	Yes	Yes	Yes	Yes	Yes	Yes	Yes	Yes	No	No	Yes	Yes	Yes	Yes	Yes	Yes	Yes	Yes
22	2	1	112	81	Christian	Secondary	Secondary+	Secondary+	Secondary	Not employed/home maker/house wife	married/cohabiting	Yes	Spouse	Yes	No	20-24 years	20-29 years	No	No	once a day	twice	Hiv-	No	No	No	Yes	Medium	Yes	Yes	Yes	Yes	Yes	Yes	Yes	Yes	No	No	Yes	Yes	No	No	No	No	Yes	Yes	No	No	Yes	Yes
19	2	1	122	73	Christian	Secondary	Secondary+	Secondary+	Secondary	Not employed/home maker/house wife	in_relationship_notmarried	Yes	Guardian	No	No	<20 years	<20 years	No	No	twice a day	once	Hiv-	No	No	No	Yes	Medium	No	No	No	No	No	No	No	No	No	No	Yes	Yes	No	No	No	No	No	No	No	No	Yes	Yes
33	4	2	132	80	Christian	None	None	None/Primary	None/Primary	Not employed/home maker/house wife	not_inrelationship	No	Self	No	No	30-34 years	>30 years	No	Yes	once a day	more than twice	Hiv+	Yes	Yes	Yes	Yes	Medium	Yes	Yes	Yes	Yes	Yes	Yes	Yes	Yes	No	No	Yes	Yes	No	No	Yes	Yes	Yes	Yes	Yes	Yes	Yes	Yes
22	2	1	132	78	Christian	Primary	Primary	None/Primary	None/Primary	Informal employment/Self employed/business lady	in_relationship_notmarried	Yes	Guardian	No	No	20-24 years	20-29 years	No	Yes	twice a day	more than twice	Hiv+	Yes	No	No	Yes	Medium	Yes	Yes	No	No	Yes	Yes	Yes	Yes	No	No	Yes	Yes	No	No	Yes	Yes	Yes	Yes	Yes	Yes	Yes	Yes
32	4	3	93	64	Christian	Primary	Primary	None/Primary	None/Primary	Not employed/home maker/house wife	married/cohabiting	Yes	Spouse	No	No	30-34 years	>30 years	Yes	No	once a day	twice	Hiv-	Yes	Yes	No	Yes	Medium	Yes	Yes	Yes	Yes	No	No	Yes	Yes	Yes	Yes	Yes	Yes	Yes	Yes	Yes	Yes	Yes	Yes	Yes	Yes	Yes	Yes
34	3	2	143	82	Christian	Tertiary	Secondary+	Secondary+	Tertiary	Formal employment	married/cohabiting	Yes	Spouse	Yes	No	30-34 years	>30 years	No	No	more than twice a day	once	Hiv-	No	No	No	Yes	High	Yes	Yes	Yes	Yes	Yes	Yes	No	No	No	No	No	No	No	No	No	No	No	No	No	No	Yes	Yes
25	3	2	101	68	Christian	Secondary	Secondary+	Secondary+	Secondary	Not employed/home maker/house wife	married/cohabiting	Yes	Spouse	No	No	25-29 years	20-29 years	No	No	twice a day	once	Hiv-	No	No	No	No	Medium	Yes	Yes	No	No	No	No	No	No	Yes	Yes	No	No	No	No	No	No	Yes	Yes	No	No	Yes	Yes
29	2	1	125	65	Christian	Secondary	Secondary+	Secondary+	Secondary	Not employed/home maker/house wife	married/cohabiting	Yes	Spouse	No	No	25-29 years	20-29 years	Yes	No	twice a day	more than twice	Hiv-	Yes	No	No	Yes	Medium	No	No	No	No	No	No	No	No	No	No	Yes	Yes	No	No	Yes	Yes	No	No	No	No	Yes	Yes
19	2	1	125	65	Christian	Secondary	Secondary+	Secondary+	Secondary	Not employed/home maker/house wife	in_relationship_notmarried	Yes	Guardian	No	No	<20 years	<20 years	No	No	once a day	once	Hiv-	No	No	No	No	Medium	No	No	No	No	No	No	Yes	Yes	No	No	Yes	Yes	No	No	Yes	Yes	No	No	Yes	Yes	Yes	Yes
30	3	2	124	95	Christian	Secondary	Secondary+	Secondary+	Secondary	Not employed/home maker/house wife	married/cohabiting	Yes	Spouse	Yes	No	30-34 years	>30 years	No	Yes	once a day	twice	Hiv-	No	No	No	Yes	Medium	No	No	No	No	No	No	No	No	No	No	Yes	Yes	No	No	No	No	Yes	Yes	No	No	Yes	Yes
17	2	1	118	77	Christian	Secondary	Secondary+	Secondary+	Secondary	Not employed/home maker/house wife	not_inrelationship	No	Guardian	No	No	<20 years	<20 years	Yes	No	once a day	twice	Hiv-	No	No	No	Yes	Medium	No	No	No	No	No	No	No	No	No	No	Yes	Yes	No	No	Yes	Yes	No	No	Yes	Yes	Yes	Yes
28	6	5	120	69	Christian	None	None	None/Primary	None/Primary	Not employed/home maker/house wife	married/cohabiting	Yes	Spouse	No	No	25-29 years	20-29 years	Yes	No	twice a day	twice	Hiv-	No	No	No	No	Medium	No	No	No	No	No	No	No	No	No	No	No	No	No	No	No	No	No	No	No	No	Yes	Yes
40	5	4	140	60	Christian	Primary	Primary	None/Primary	None/Primary	Not employed/home maker/house wife	married/cohabiting	Yes	Spouse	Yes	No	>= 35 years	>30 years	Yes	No	once a day	more than twice	Hiv-	Yes	No	No	Yes	Medium	No	No	No	No	Yes	Yes	No	No	No	No	No	No	No	No	Yes	Yes	Yes	Yes	No	No	Yes	Yes
28	3	2	123	70	Other	Secondary	Secondary+	Secondary+	Secondary	Not employed/home maker/house wife	not_inrelationship	No	Self	No	No	25-29 years	20-29 years	Yes	Yes	twice a day	twice	Hiv+	Yes	No	Yes	Yes	Medium	No	No	No	No	No	No	No	No	No	No	No	No	No	No	Yes	Yes	Yes	Yes	Yes	Yes	Yes	Yes
24	2	1	109	71	Christian	Primary	Primary	None/Primary	None/Primary	Not employed/home maker/house wife	married/cohabiting	Yes	Spouse	Yes	No	20-24 years	20-29 years	No	No	more than twice a day	once	Hiv-	No	No	No	Yes	Medium	No	No	No	No	Yes	Yes	No	No	No	No	No	No	Yes	Yes	No	No	Yes	Yes	No	No	Yes	Yes
23	1	0	110	65	Christian	Secondary	Secondary+	Secondary+	Secondary	Not employed/home maker/house wife	not_inrelationship	Yes	Guardian	No		20-24 years	20-29 years	No	No	twice a day	more than twice	Hiv-	No	No	No	Yes	Medium	Yes	Yes	Yes	Yes	Yes	Yes	Yes	Yes	No	No	Yes	Yes	No	No	Yes	Yes	Yes	Yes	Yes	Yes	Yes	Yes
25	2	1	117	98	Christian	Secondary	Secondary+	Secondary+	Secondary	Informal employment/Self employed/business lady	in_relationship_notmarried	Yes	Spouse	Yes	No	25-29 years	20-29 years	No	No	twice a day	once	Hiv-	No	No	No	Yes	Medium	Yes	Yes	Yes	Yes	No	No	No	No	No	No	No	No	No	No	No	No	Yes	Yes	Yes	Yes	Yes	Yes
27	2	0	124	69	Christian	Secondary	Secondary+	Secondary+	Secondary	Informal employment/Self employed/business lady	not_inrelationship	No	Guardian	Yes	Yes	25-29 years	20-29 years	No	Yes	never	once	Hiv-	No	No	No	Yes	Medium	Yes	Yes	Yes	Yes	Yes	Yes	Yes	Yes	No	No	Yes	Yes	No	No	No	No	Yes	Yes	Yes	Yes	Yes	Yes
29	3	2	129	62	Christian	Secondary	Secondary+	Secondary+	Secondary	Not employed/home maker/house wife	married/cohabiting	Yes	Spouse	Yes	No	25-29 years	20-29 years	No	No	more than twice a day	once	Hiv-	No	No	No	No	Medium	No	No	No	No	Yes	Yes	No	No	No	No	No	No	Yes	Yes	Yes	Yes	No	No	No	No	No	No
22	1	0	113	69	Christian	Secondary	Secondary+	Secondary+	Secondary	Not employed/home maker/house wife	married/cohabiting	Yes	Spouse	Yes		20-24 years	20-29 years	No	No	more than twice a day	once	Hiv-	No	No	No	Yes	Medium	Yes	Yes	No	No	No	No	No	No	No	No	Yes	Yes	Yes	Yes	No	No	Yes	Yes	Yes	Yes	Yes	Yes
29	4	3	115	70	Christian	Secondary	Secondary+	Secondary+	Secondary	Informal employment/Self employed/business lady	married/cohabiting	Yes	Spouse	No	No	25-29 years	20-29 years	No	Yes	twice a day	once	Hiv-	Yes	No	No	Yes	High	No	No	Yes	Yes	Yes	Yes	No	No	No	No	Yes	Yes	Yes	Yes	No	No	No	No	No	No	No	No
24	2	1	121	72	Christian	Secondary	Secondary+	Secondary+	Secondary	Not employed/home maker/house wife	married/cohabiting	Yes	Spouse	Yes	No	20-24 years	20-29 years	No	No	twice a day	once	Hiv-	No	No	No	No	Medium	No	No	No	No	No	No	No	No	No	No	No	No	No	No	No	No	No	No	No	No	Yes	Yes
26	2	1	79	60	Christian	Secondary	Secondary+	Secondary+	Secondary	Informal employment/Self employed/business lady	not_inrelationship	Yes	Self	No	No	25-29 years	20-29 years	Yes	No	once a day	more than twice	Hiv-	No	No	No	Yes	Medium	Yes	Yes	No	No	No	No	Yes	Yes	No	No	Yes	Yes	No	No	Yes	Yes	Yes	Yes	Yes	Yes	Yes	Yes
33	3	2	123	70	Christian	Tertiary	Secondary+	Secondary+	Tertiary	Not employed/home maker/house wife	married/cohabiting	Yes	Spouse	Yes	No	30-34 years	>30 years	No	No	twice a day	once	Hiv+	Yes	No	No	Yes	High	No	No	No	No	Yes	Yes	Yes	Yes	No	No	No	No	Yes	Yes	No	No	Yes	Yes	No	No	No	No
26	2	1	110	70	Christian	Secondary	Secondary+	Secondary+	Secondary	Informal employment/Self employed/business lady	married/cohabiting	Yes	Spouse	Yes	No	25-29 years	20-29 years	No	No	twice a day	more than twice	Hiv+	Yes	No	No	No	High	Yes	Yes	Yes	Yes	No	No	No	No	No	No	Yes	Yes	No	No	No	No	No	No	No	No	No	No
34	2	1	105	72	Christian	Secondary	Secondary+	Secondary+	Secondary	Not employed/home maker/house wife	married/cohabiting	Yes	Spouse	Yes	No	30-34 years	>30 years	No	No	once a day	twice	Hiv-	No	No	No	No	Medium	No	No	No	No	No	No	No	No	No	No	No	No	No	No	No	No	No	No	No	No	No	No
30	3	2	140	70	Christian	Primary	Primary	None/Primary	None/Primary	Not employed/home maker/house wife	not_inrelationship	No	Self	No	No	30-34 years	>30 years	Yes	Yes	twice a day	twice	Hiv+	Yes	No	No	No	Medium	No	No	No	No	No	No	No	No	No	No	No	No	No	No	No	No	Yes	Yes	Yes	Yes	Yes	Yes
30	4	3	123	90	Christian	None	None	None/Primary	None/Primary	Not employed/home maker/house wife	not_inrelationship	No	Self	No	No	30-34 years	>30 years	Yes	Yes	once a day	twice	Hiv+	Yes	No	No	No	Medium	No	No	No	No	No	No	No	No	No	No	No	No	No	No	No	No	No	No	No	No	No	No
41	4	2	121	73	Other	Tertiary	Secondary+	Secondary+	Tertiary	Not employed/home maker/house wife	in_relationship_notmarried	Yes	Self	No	Yes	>= 35 years	>30 years	Yes	Yes	once a day	twice	Hiv+	Yes	Yes	No	Yes	Medium	No	No	Yes	Yes	No	No	No	No	No	No	Yes	Yes	No	No	Yes	Yes	Yes	Yes	Yes	Yes	Yes	Yes
31	2	1	144	100	Christian	Tertiary	Secondary+	Secondary+	Tertiary	Formal employment	in_relationship_notmarried	Yes	Self	No	Yes	30-34 years	>30 years	Yes	Yes	twice a day	twice	Hiv+	Yes	No	No	Yes	Medium	No	No	No	No	No	No	No	No	Yes	Yes	Yes	Yes	No	No	No	No	Yes	Yes	No	No	Yes	Yes
28	2	1	124	71	Christian	Secondary	Secondary+	Secondary+	Secondary	Formal employment	married/cohabiting	Yes	Spouse	Yes	Yes	25-29 years	20-29 years	Yes	Yes	twice a day	twice	Hiv+	Yes	No	No	Yes	Medium	Yes	Yes	Yes	Yes	No	No	No	No	Yes	Yes	Yes	Yes	No	No	No	No	No	No	No	No	Yes	Yes
18	1	0	123	76	Christian	Secondary	Secondary+	Secondary+	Secondary	Not employed/home maker/house wife	in_relationship_notmarried	Yes	Guardian	No		<20 years	<20 years	No	No	once a day	once	Hiv-	No	No	Yes	Yes	Medium	Yes	Yes	No	No	Yes	Yes	Yes	Yes	No	No	Yes	Yes	No	No	Yes	Yes	Yes	Yes	Yes	Yes	Yes	Yes
27	4	3	108	84	Christian	Primary	Primary	None/Primary	None/Primary	Not employed/home maker/house wife	married/cohabiting	Yes	Spouse	No	No	25-29 years	20-29 years	Yes	No	once a day	twice	Hiv+	Yes	No	No	Yes	Medium	Yes	Yes	Yes	Yes	Yes	Yes	Yes	Yes	Yes	Yes	Yes	Yes	Yes	Yes	Yes	Yes	Yes	Yes	Yes	Yes	Yes	Yes
40	3	2	134	83	Christian	Primary	Primary	None/Primary	None/Primary	Not employed/home maker/house wife	married/cohabiting	Yes	Spouse	Yes	No	>= 35 years	>30 years	No	No	twice a day	once	Hiv-	No	No	No	Yes	Medium	No	No	No	No	Yes	Yes	No	No	No	No	No	No	No	No	Yes	Yes	No	No	No	No	Yes	Yes
28	3	2	108	66	Christian	Secondary	Secondary+	Secondary+	Secondary	Not employed/home maker/house wife	married/cohabiting	Yes	Spouse	Yes	No	25-29 years	20-29 years	No	No	twice a day	more than twice	Hiv-	No	No	No	Yes	Medium	No	No	No	No	Yes	Yes	No	No	No	No	Yes	Yes	No	No	Yes	Yes	Yes	Yes	Yes	Yes	Yes	Yes
18	1	0	108	66	Christian	Secondary	Secondary+	Secondary+	Secondary	Not employed/home maker/house wife	married/cohabiting	Yes	Spouse	No		<20 years	<20 years	No	No	more than twice a day	once	Hiv-	No	No	No	Yes	Medium	Yes	Yes	Yes	Yes	No	No	Yes	Yes	Yes	Yes	No	No	No	No	Yes	Yes	No	No	No	No	Yes	Yes
19	1	0	137	86	Christian	Secondary	Secondary+	Secondary+	Secondary	Informal employment/Self employed/business lady	in_relationship_notmarried	Yes	Spouse	No		<20 years	<20 years	No	No	once a day	once	Hiv-	No	No	No	Yes	Medium	Yes	Yes	Yes	Yes	Yes	Yes	No	No	No	No	Yes	Yes	No	No	No	No	No	No	No	No	Yes	Yes
22	2	1	121	85	Other	Secondary	Secondary+	Secondary+	Secondary	Not employed/home maker/house wife	married/cohabiting	Yes	Spouse	Yes	No	20-24 years	20-29 years	No	No	more than twice a day	once	Hiv-	No	No	No	Yes	Medium	No	No	No	No	Yes	Yes	Yes	Yes	No	No	Yes	Yes	No	No	Yes	Yes	Yes	Yes	Yes	Yes	Yes	Yes
29	2	1	110	76	Christian	Secondary	Secondary+	Secondary+	Secondary	Not employed/home maker/house wife	married/cohabiting	Yes	Spouse	Yes	No	25-29 years	20-29 years	Yes	No	twice a day	once	Hiv-	No	No	No	Yes	Medium	No	No	No	No	Yes	Yes	No	No	No	No	No	No	No	No	Yes	Yes	Yes	Yes	No	No	Yes	Yes
40	5	3	123	75	Christian	None	None	None/Primary	None/Primary	Informal employment/Self employed/business lady	in_relationship_notmarried	Yes	Self	No	Yes	>= 35 years	>30 years	Yes	Yes	once a day	more than twice	Hiv+	Yes	Yes	No	Yes	Medium	Yes	Yes	Yes	Yes	Yes	Yes	No	No	No	No	Yes	Yes	No	No	Yes	Yes	Yes	Yes	Yes	Yes	Yes	Yes
36	5	2	126	81	Christian	Primary	Primary	None/Primary	None/Primary	Informal employment/Self employed/business lady	married/cohabiting	Yes	Spouse	No	Yes	>= 35 years	>30 years	No	Yes	twice a day	more than twice	Hiv+	Yes	Yes	Yes	Yes	Medium	Yes	Yes	No	No	Yes	Yes	No	No	No	No	Yes	Yes	Yes	Yes	Yes	Yes	Yes	Yes	No	No	Yes	Yes
23	2	1	112	78	Other	Secondary	Secondary+	Secondary+	Secondary	Not employed/home maker/house wife	not_inrelationship	No	Guardian	No	Yes	20-24 years	20-29 years	No	Yes	once a day	more than twice	Hiv-	No	No	No	Yes	Medium	Yes	Yes	Yes	Yes	Yes	Yes	Yes	Yes	No	No	Yes	Yes	No	No	Yes	Yes	Yes	Yes	Yes	Yes	Yes	Yes
21	2	1	107	66	Christian	Secondary	Secondary+	Secondary+	Secondary	Not employed/home maker/house wife	married/cohabiting	Yes	Spouse	Yes	Yes	20-24 years	20-29 years	No	No	more than twice a day	once	Hiv-	No	No	No	Yes	Medium	Yes	Yes	No	No	Yes	Yes	Yes	Yes	No	No	Yes	Yes	No	No	Yes	Yes	Yes	Yes	No	No	Yes	Yes
23	1	0	105	66	Christian	Primary	Primary	None/Primary	None/Primary	Not employed/home maker/house wife	married/cohabiting	Yes	Others	Yes		20-24 years	20-29 years	No	No	once a day	twice	Hiv-	Yes	No	No	Yes	Medium	Yes	Yes	No	No	Yes	Yes	Yes	Yes	Yes	Yes	Yes	Yes	No	No	Yes	Yes	Yes	Yes	Yes	Yes	Yes	Yes
39	4	3	139	79	Christian	Secondary	Secondary+	Secondary+	Secondary	Formal employment	married/cohabiting	Yes	Spouse	No	No	>= 35 years	>30 years	No	No	never	once	Hiv+	Yes	No	No	Yes	Low	No	No	No	No	No	No	Yes	Yes	No	No	Yes	Yes	No	No	No	No	No	No	Yes	Yes	No	No
19	1	0	131	76	Christian	Secondary	Secondary+	Secondary+	Secondary	Informal employment/Self employed/business lady	not_inrelationship	No	Guardian	No		<20 years	<20 years	No	No	twice a day	once	Hiv-	No	No	No	Yes	Medium	Yes	Yes	No	No	Yes	Yes	Yes	Yes	Yes	Yes	Yes	Yes	No	No	Yes	Yes	Yes	Yes	Yes	Yes	Yes	Yes
30	3	2	99	79	Christian	Secondary	Secondary+	Secondary+	Secondary	Informal employment/Self employed/business lady	married/cohabiting	Yes	Spouse	Yes	No	30-34 years	>30 years	No	No	once a day	once	Hiv-	No	No	No	Yes	High	Yes	Yes	Yes	Yes	Yes	Yes	Yes	Yes	No	No	Yes	Yes	Yes	Yes	No	No	Yes	Yes	No	No	Yes	Yes
22	1	0	127	63	Christian	Secondary	Secondary+	Secondary+	Secondary	Formal employment	in_relationship_notmarried	Yes	Spouse	No		20-24 years	20-29 years	No	No	more than twice a day	once	Hiv-	No	No	No	Yes	Medium	No	No	No	No	No	No	Yes	Yes	No	No	Yes	Yes	No	No	No	No	Yes	Yes	Yes	Yes	Yes	Yes
24	2	0	137	76	Christian	Secondary	Secondary+	Secondary+	Secondary	Not employed/home maker/house wife	married/cohabiting	Yes	Spouse	Yes	No	20-24 years	20-29 years	No	No	never	once	Hiv-	No	Yes	No	Yes	Medium	Yes	Yes	Yes	Yes	No	No	No	No	No	No	Yes	Yes	No	No	Yes	Yes	No	No	No	No	Yes	Yes
39	6	5	109	64	Christian	Primary	Primary	None/Primary	None/Primary	Not employed/home maker/house wife	married/cohabiting	Yes	Spouse	Yes	No	>= 35 years	>30 years	No	No	twice a day	more than twice	Hiv-	No	No	No	Yes	Medium	Yes	Yes	Yes	Yes	Yes	Yes	No	No	No	No	Yes	Yes	No	No	Yes	Yes	Yes	Yes	No	No	Yes	Yes
22	2	1	122	80	Christian	Secondary	Secondary+	Secondary+	Secondary	Not employed/home maker/house wife	married/cohabiting	Yes	Spouse	Yes	No	20-24 years	20-29 years	No	No	twice a day	more than twice	Hiv-	No	No	No	Yes	Medium	Yes	Yes	No	No	Yes	Yes	Yes	Yes	No	No	Yes	Yes	No	No	No	No	Yes	Yes	No	No	Yes	Yes
32	3	2	125	83	Christian	Secondary	Secondary+	Secondary+	Secondary	Informal employment/Self employed/business lady	married/cohabiting	Yes	Spouse	Yes	No	30-34 years	>30 years	No	No	twice a day	more than twice	Hiv-	No	No	No	Yes	Medium	No	No	No	No	Yes	Yes	Yes	Yes	No	No	Yes	Yes	No	No	Yes	Yes	Yes	Yes	Yes	Yes	Yes	Yes
26	3	1	134	70	Christian	Secondary	Secondary+	Secondary+	Secondary	Not employed/home maker/house wife	married/cohabiting	Yes	Spouse	Yes	Yes	25-29 years	20-29 years	No	No	twice a day	once	Hiv-	No	Yes	No	Yes	Medium	Yes	Yes	No	No	Yes	Yes	Yes	Yes	No	No	Yes	Yes	No	No	Yes	Yes	Yes	Yes	No	No	Yes	Yes
17	1	0	126	79	Christian	Secondary	Secondary+	Secondary+	Secondary	Not employed/home maker/house wife	in_relationship_notmarried	Yes	Guardian	No		<20 years	<20 years	No	No	once a day	more than twice	Hiv-	No	No	No	Yes	Medium	Yes	Yes	Yes	Yes	Yes	Yes	Yes	Yes	No	No	Yes	Yes	No	No	Yes	Yes	Yes	Yes	No	No	Yes	Yes
18	1	0	122	70	Christian	Secondary	Secondary+	Secondary+	Secondary	Not employed/home maker/house wife	in_relationship_notmarried	Yes	Spouse	No		<20 years	<20 years	No	No	more than twice a day	once	Hiv-	Yes	No	No	Yes	Medium	No	No	No	No	Yes	Yes	Yes	Yes	No	No	Yes	Yes	No	No	Yes	Yes	Yes	Yes	No	No	Yes	Yes
24	2	1	110	72	Christian	Secondary	Secondary+	Secondary+	Secondary	Not employed/home maker/house wife	in_relationship_notmarried	Yes	Spouse	No	No	20-24 years	20-29 years	Yes	Yes	twice a day	twice	Hiv+	Yes	No	No	Yes	Medium	No	No	No	No	No	No	No	No	No	No	No	No	No	No	No	No	No	No	No	No	No	No
27	2	1	114	78	Christian	Tertiary	Secondary+	Secondary+	Tertiary	Not employed/home maker/house wife	married/cohabiting	Yes	Spouse	No	No	25-29 years	20-29 years	No	No	once a day	more than twice	Hiv-	No	No	No	No	Medium	No	No	No	No	No	No	No	No	No	No	Yes	Yes	No	No	No	No	Yes	Yes	Yes	Yes	No	No
21	2	1	105	80	Christian	Secondary	Secondary+	Secondary+	Secondary	Not employed/home maker/house wife	in_relationship_notmarried	Yes	Guardian	Yes	No	20-24 years	20-29 years	No	No	once a day	more than twice	Hiv+	Yes	No	Yes	No	Medium	Yes	Yes	No	No	No	No	Yes	Yes	No	No	No	No	No	No	No	No	Yes	Yes	No	No	No	No
34	3	2	107	90	Christian	Secondary	Secondary+	Secondary+	Secondary	Informal employment/Self employed/business lady	married/cohabiting	Yes	Spouse	Yes	Yes	30-34 years	>30 years	No	No	once a day	once	Hiv-	No	No	No	Yes	Medium	Yes	Yes	No	No	No	No	No	No	No	No	Yes	Yes	No	No	No	No	No	No	No	No	Yes	Yes
27	3	2	113	70	Christian	Secondary	Secondary+	Secondary+	Secondary	Not employed/home maker/house wife	married/cohabiting	Yes	Spouse	Yes	No	25-29 years	20-29 years	No	No	once a day	twice	Hiv-	No	No	No	No	Medium	No	No	No	No	No	No	No	No	No	No	No	No	No	No	No	No	Yes	Yes	No	No	No	No
24	2	1	134	74	Christian	Secondary	Secondary+	Secondary+	Secondary	Not employed/home maker/house wife	married/cohabiting	Yes	Spouse	No	No	20-24 years	20-29 years	No	No	more than twice a day	once	Hiv-	No	No	No	No	Medium	No	No	No	No	No	No	No	No	No	No	No	No	No	No	No	No	Yes	Yes	No	No	Yes	Yes
28	2	1	125	71	Christian	Secondary	Secondary+	Secondary+	Secondary	Informal employment/Self employed/business lady	married/cohabiting	Yes	Self	Yes	No	25-29 years	20-29 years	No	No	twice a day	once	Hiv-	No	No	No	Yes	Medium	No	No	No	No	No	No	No	No	No	No	Yes	Yes	No	No	No	No	No	No	Yes	Yes	No	No
35	3	2	110	76	Christian	Secondary	Secondary+	Secondary+	Secondary	Informal employment/Self employed/business lady	married/cohabiting	Yes	Spouse	Yes	No	>= 35 years	>30 years	No	Yes	twice a day	twice	Hiv+	Yes	No	No	No	Medium	Yes	Yes	No	No	No	No	Yes	Yes	No	No	No	No	No	No	No	No	Yes	Yes	Yes	Yes	No	No
39	6	4	100	67	Christian	Primary	Primary	None/Primary	None/Primary	Informal employment/Self employed/business lady	married/cohabiting	Yes	Spouse	No	No	>= 35 years	>30 years	No	Yes	twice a day	more than twice	Hiv+	Yes	No	No	No	Medium	No	No	No	No	No	No	No	No	No	No	Yes	Yes	No	No	No	No	No	No	No	No	Yes	Yes
22	2	1	124	83	Christian	Tertiary	Secondary+	Secondary+	Tertiary	Not employed/home maker/house wife	in_relationship_notmarried	Yes	Guardian	Yes	No	20-24 years	20-29 years	No	No	more than twice a day	once	Hiv-	No	No	No	Yes	High	No	No	No	No	No	No	No	No	No	No	No	No	No	No	No	No	No	No	No	No	No	No
32	5	4	114	78	Christian	Secondary	Secondary+	Secondary+	Secondary	Not employed/home maker/house wife	married/cohabiting	Yes	Spouse	No	No	30-34 years	>30 years	No	No	twice a day	more than twice	Hiv-	No	No	No	No	Medium	Yes	Yes	No	No	Yes	Yes	Yes	Yes	Yes	Yes	Yes	Yes	Yes	Yes	No	No	Yes	Yes	No	No	Yes	Yes
21	1	0	113	77	Christian	Primary	Primary	None/Primary	None/Primary	Formal employment	in_relationship_notmarried	Yes	Guardian	No		20-24 years	20-29 years	No	Yes	once a day	twice	Hiv-	No	No	Yes	No	Medium	No	No	No	No	No	No	No	No	No	No	No	No	No	No	No	No	Yes	Yes	No	No	Yes	Yes
29	3	2	125	74	Christian	Secondary	Secondary+	Secondary+	Secondary	Not employed/home maker/house wife	married/cohabiting	Yes	Spouse	No	No	25-29 years	20-29 years	No	No	twice a day	more than twice	Hiv-	No	No	No	Yes	Medium	No	No	No	No	Yes	Yes	No	No	No	No	No	No	No	No	No	No	No	No	No	No	Yes	Yes
21	1		124	70	Christian	Secondary	Secondary+	Secondary+	Secondary	Not employed/home maker/house wife	not_inrelationship	No	Guardian	Yes		20-24 years	20-29 years	No	No	once a day	twice	Hiv-	No	No	No	Yes	Low	Yes	Yes	Yes	Yes	Yes	Yes	Yes	Yes	Yes	Yes	Yes	Yes	Yes	Yes	Yes	Yes	Yes	Yes	Yes	Yes	Yes	Yes
42	6	5	112	70	Christian	Primary	Primary	None/Primary	None/Primary	Not employed/home maker/house wife	married/cohabiting	Yes	Spouse	Yes	No	>= 35 years	>30 years	No	No	more than twice a day	once	Hiv+	No	No	No	No	High	Yes	Yes	No	No	Yes	Yes	No	No	No	No	Yes	Yes	Yes	Yes	No	No	No	No	No	No	No	No
34	4	3	96	54	Christian	Secondary	Secondary+	Secondary+	Secondary	Not employed/home maker/house wife	married/cohabiting	Yes	Spouse	Yes	No	30-34 years	>30 years	Yes	No	never	once	Hiv-	No	No	No	No	Medium	Yes	Yes	No	No	Yes	Yes	Yes	Yes	No	No	No	No	Yes	Yes	No	No	Yes	Yes	Yes	Yes	No	No
43	6	5	114	71	Christian	Secondary	Secondary+	Secondary+	Secondary	Not employed/home maker/house wife	married/cohabiting	Yes	Spouse	No	No	>= 35 years	>30 years	No	No	never	once	Hiv-	No	No	No	No	Medium	Yes	Yes	No	No	Yes	Yes	No	No	No	No	Yes	Yes	Yes	Yes	Yes	Yes	Yes	Yes	Yes	Yes	No	No
30	3	2	117	72	Christian	Secondary	Secondary+	Secondary+	Secondary	Informal employment/Self employed/business lady	married/cohabiting	Yes	Spouse	Yes	No	30-34 years	>30 years	No	No	never	once	Hiv-	No	No	No	No	Medium	No	No	Yes	Yes	Yes	Yes	No	No	No	No	No	No	Yes	Yes	No	No	No	No	No	No	No	No
24	2	1	103	70	Christian	Secondary	Secondary+	Secondary+	Secondary	Not employed/home maker/house wife	married/cohabiting	Yes	Spouse	Yes	No	20-24 years	20-29 years	Yes	No	once a day	once	Hiv-	No	No	No	Yes	Medium	No	No	No	No	Yes	Yes	No	No	No	No	Yes	Yes	Yes	Yes	No	No	Yes	Yes	No	No	No	No
32	4	2	117	62	Christian	Tertiary	Secondary+	Secondary+	Tertiary	Informal employment/Self employed/business lady	married/cohabiting	Yes	Spouse	Yes	No	30-34 years	>30 years	No	No	never	once	Hiv+	No	No	No	No	High	Yes	Yes	No	No	Yes	Yes	No	No	No	No	Yes	Yes	Yes	Yes	No	No	No	No	Yes	Yes	No	No
36	5	4	100	75	Christian	Secondary	Secondary+	Secondary+	Secondary	Informal employment/Self employed/business lady	married/cohabiting	Yes	Spouse	Yes	No	>= 35 years	>30 years	No	No	never	once	Hiv-	No	No	No	Yes	Medium	Yes	Yes	No	No	No	No	No	No	No	No	Yes	Yes	Yes	Yes	Yes	Yes	No	No	No	No	No	No
26	2	1	93	56	Christian	Secondary	Secondary+	Secondary+	Secondary	Not employed/home maker/house wife	in_relationship_notmarried	Yes	Self	No	No	25-29 years	20-29 years	No	No	never	once	Hiv-	No	No	No	No	Medium	Yes	Yes	Yes	Yes	Yes	Yes	No	No	No	No	Yes	Yes	Yes	Yes	Yes	Yes	No	No	Yes	Yes	Yes	Yes
33	5	3	129	62	Christian	Primary	Primary	None/Primary	None/Primary	Not employed/home maker/house wife	married/cohabiting	Yes	Spouse	No	No	30-34 years	>30 years	No	No	more than twice a day	once	Hiv+	No	Yes	No	No	High	No	No	No	No	No	No	No	No	No	No	Yes	Yes	No	No	Yes	Yes	No	No	No	No	No	No
26	1	0	103	64	Christian	Secondary	Secondary+	Secondary+	Secondary	Not employed/home maker/house wife	in_relationship_notmarried	Yes	Spouse	No		25-29 years	20-29 years	No	Yes	more than twice a day	once	Hiv-	No	No	No	No	Medium	No	No	No	No	Yes	Yes	No	No	No	No	Yes	Yes	No	No	No	No	Yes	Yes	No	No	Yes	Yes
24	2	1	125	53	Christian	Secondary	Secondary+	Secondary+	Secondary	Not employed/home maker/house wife	married/cohabiting	Yes	Spouse	Yes	No	20-24 years	20-29 years	No	No	more than twice a day	more than twice	Hiv-	No	No	No	Yes	Medium	Yes	Yes	Yes	Yes	Yes	Yes	Yes	Yes	Yes	Yes	Yes	Yes	Yes	Yes	Yes	Yes	Yes	Yes	Yes	Yes	Yes	Yes
28	3	2	110	83	Christian	Secondary	Secondary+	Secondary+	Secondary	Not employed/home maker/house wife	married/cohabiting	Yes	Spouse	No	No	25-29 years	20-29 years	No	No	twice a day	once	Hiv-	No	No	No	No	High	No	No	No	No	Yes	Yes	No	No	No	No	Yes	Yes	No	No	No	No	Yes	Yes	No	No	Yes	Yes
19	1	0	129	82	Christian	Secondary	Secondary+	Secondary+	Secondary	Not employed/home maker/house wife	not_inrelationship	No	Guardian	No		<20 years	<20 years	No	No	twice a day	once	Hiv-	No	No	No	Yes	Medium	Yes	Yes	No	No	Yes	Yes	Yes	Yes	No	No	Yes	Yes	No	No	No	No	Yes	Yes	Yes	Yes	No	No
38	5	4	139	78	Christian	Secondary	Secondary+	Secondary+	Secondary	Informal employment/Self employed/business lady	married/cohabiting	Yes	Spouse	Yes	No	>= 35 years	>30 years	No	Yes	twice a day	once	Hiv+	Yes	No	No	Yes	High	No	No	No	No	Yes	Yes	Yes	Yes	No	No	Yes	Yes	No	No	No	No	Yes	Yes	Yes	Yes	Yes	Yes
22	1	0	105	65	Christian	Secondary	Secondary+	Secondary+	Secondary	Not employed/home maker/house wife	not_inrelationship	No	Guardian	No		20-24 years	20-29 years	No	No	twice a day	once	Hiv-	No	No	No	Yes	Medium	Yes	Yes	Yes	Yes	Yes	Yes	Yes	Yes	Yes	Yes	Yes	Yes	Yes	Yes	Yes	Yes	Yes	Yes	No	No	Yes	Yes
44	6	4	140	70	Christian	Primary	Primary	None/Primary	None/Primary	Informal employment/Self employed/business lady	married/cohabiting	Yes	Self	No	Yes	>= 35 years	>30 years	No	No	twice a day	once	Hiv+	Yes	No	No	Yes	High	Yes	Yes	No	No	Yes	Yes	Yes	Yes	No	No	Yes	Yes	No	No	No	No	Yes	Yes	No	No	Yes	Yes
17	1	0	113	65	Christian	Secondary	Secondary+	Secondary+	Secondary	Not employed/home maker/house wife	married/cohabiting	Yes	Spouse	No		<20 years	<20 years	No	No	twice a day	once	Hiv+	No	No	No	Yes	Medium	No	No	No	No	No	No	Yes	Yes	Yes	Yes	Yes	Yes	No	No	No	No	Yes	Yes	Yes	Yes	Yes	Yes
28	4	2	130	73	Christian	Secondary	Secondary+	Secondary+	Secondary	Informal employment/Self employed/business lady	married/cohabiting	Yes	Spouse	No	Yes	25-29 years	20-29 years	No	No	twice a day	once	Hiv+	Yes	Yes	No	Yes	Medium	No	No	No	No	Yes	Yes	No	No	No	No	Yes	Yes	No	No	Yes	Yes	Yes	Yes	Yes	Yes	Yes	Yes
24	2	1	103	73	Christian	Secondary	Secondary+	Secondary+	Secondary	Not employed/home maker/house wife	married/cohabiting	Yes	Spouse	No	No	20-24 years	20-29 years	No	No	once a day	more than twice	Hiv-	No	No	No	Yes	High	Yes	Yes	Yes	Yes	Yes	Yes	Yes	Yes	No	No	Yes	Yes	No	No	Yes	Yes	Yes	Yes	No	No	Yes	Yes
27	2	1	92	64	Christian	Secondary	Secondary+	Secondary+	Secondary	Not employed/home maker/house wife	not_inrelationship	No	Guardian	No	No	25-29 years	20-29 years	No	No	twice a day	twice	Hiv-	No	No	No	Yes	Medium	No	No	No	No	No	No	Yes	Yes	No	No	Yes	Yes	No	No	No	No	Yes	Yes	No	No	Yes	Yes
31	4	3	115	88	Christian	Secondary	Secondary+	Secondary+	Secondary	Not employed/home maker/house wife	married/cohabiting	Yes	Spouse	No	Yes	30-34 years	>30 years	No	No	more than twice a day	once	Hiv+	Yes	No	No	Yes	Medium	No	No	No	No	Yes	Yes	No	No	No	No	No	No	No	No	No	No	Yes	Yes	Yes	Yes	Yes	Yes
25	1	0	112	66	Christian	Secondary	Secondary+	Secondary+	Secondary	Informal employment/Self employed/business lady	in_relationship_notmarried	Yes	Spouse	No		25-29 years	20-29 years	No	No	twice a day	once	Hiv-	Yes	No	No	Yes	High	No	No	No	No	Yes	Yes	Yes	Yes	No	No	Yes	Yes	No	No	No	No	Yes	Yes	Yes	Yes	Yes	Yes
23	1	0	117	78	Christian	Secondary	Secondary+	Secondary+	Secondary	Not employed/home maker/house wife	married/cohabiting	No	Spouse	Yes		20-24 years	20-29 years	No	No	once a day	once	Hiv+	Yes	No	No	Yes	Medium	No	No	Yes	Yes	Yes	Yes	No	No	No	No	No	No	No	No	No	No	No	No	No	No	Yes	Yes
40	5	2	135	79	Christian	None	None	None/Primary	None/Primary	Informal employment/Self employed/business lady	in_relationship_notmarried	Yes	Self	No	Yes	>= 35 years	>30 years	No	Yes	twice a day	more than twice	Hiv+	Yes	Yes	Yes	Yes	Medium	Yes	Yes	No	No	Yes	Yes	No	No	No	No	Yes	Yes	No	No	Yes	Yes	Yes	Yes	Yes	Yes	Yes	Yes
25	2	0	132	77	Christian	Primary	Primary	None/Primary	None/Primary	Not employed/home maker/house wife	married/cohabiting	Yes	Self	No	Yes	25-29 years	20-29 years	Yes	Yes	twice a day	twice	Hiv+	Yes	No	Yes	Yes	Medium	Yes	Yes	No	No	Yes	Yes	Yes	Yes	No	No	Yes	Yes	No	No	Yes	Yes	Yes	Yes	Yes	Yes	Yes	Yes
17	1	0	115	68	Christian	Primary	Primary	None/Primary	None/Primary	Not employed/home maker/house wife	not_inrelationship	No	Spouse	No		<20 years	<20 years	No	No	once a day	twice	Hiv+	Yes	No	No	Yes	Low	Yes	Yes	Yes	Yes	Yes	Yes	Yes	Yes	Yes	Yes	Yes	Yes	No	No	Yes	Yes	Yes	Yes	Yes	Yes	Yes	Yes
33	4	2	131	84	Other	Primary	Primary	None/Primary	None/Primary	Informal employment/Self employed/business lady	married/cohabiting	Yes	Spouse	Yes	Yes	30-34 years	>30 years	No	No	twice a day	more than twice	Hiv-	No	Yes	No	Yes	Medium	No	No	No	No	Yes	Yes	No	No	No	No	Yes	Yes	No	No	No	No	Yes	Yes	No	No	Yes	Yes
31	3	2	126	82	Christian	Primary	Primary	None/Primary	None/Primary	Informal employment/Self employed/business lady	married/cohabiting	Yes	Spouse	Yes	No	30-34 years	>30 years	Yes	No	once a day	more than twice	Hiv-	Yes	Yes	No	Yes	Medium	Yes	Yes	No	No	Yes	Yes	No	No	No	No	Yes	Yes	No	No	No	No	Yes	Yes	No	No	Yes	Yes
34	4	3	121	71	Christian	Secondary	Secondary+	Secondary+	Secondary	Not employed/home maker/house wife	married/cohabiting	Yes	Spouse	No	No	30-34 years	>30 years	Yes	Yes	once a day	twice	Hiv-	Yes	No	No	Yes	Medium	No	No	No	No	No	No	No	No	No	No	No	No	No	No	No	No	No	No	No	No	No	No
30	3	1	131	62	Christian	Secondary	Secondary+	Secondary+	Secondary	Not employed/home maker/house wife	married/cohabiting	Yes	Spouse	Yes	No	30-34 years	>30 years	No	No	once a day	more than twice	Hiv+	Yes	Yes	No	No	Medium	No	No	No	No	No	No	No	No	No	No	No	No	No	No	No	No	No	No	No	No	No	No
28	2	1	110	71	Christian	Secondary	Secondary+	Secondary+	Secondary	Not employed/home maker/house wife	married/cohabiting	Yes	Spouse	Yes	No	25-29 years	20-29 years	No	No	twice a day	once	Hiv-	No	No	No	No	Medium	No	No	No	No	No	No	No	No	No	No	No	No	No	No	No	No	No	No	No	No	No	No
27	2	1	105	74	Christian	Secondary	Secondary+	Secondary+	Secondary	Not employed/home maker/house wife	married/cohabiting	Yes	Spouse	No	No	25-29 years	20-29 years	Yes	Yes	once a day	more than twice	Hiv-	No	No	No	Yes	Medium	No	No	No	No	Yes	Yes	No	No	No	No	Yes	Yes	No	No	No	No	Yes	Yes	No	No	No	No
24	2	1	110	75	Christian	Primary	Primary	None/Primary	None/Primary	Not employed/home maker/house wife	not_inrelationship	No	Guardian	No	No	20-24 years	20-29 years	No	Yes	once a day	twice	Hiv+	Yes	No	No	No	Medium	No	No	No	No	No	No	No	No	No	No	No	No	No	No	No	No	No	No	No	No	No	No
32	4	2	105	75	Christian	Primary	Primary	None/Primary	None/Primary	Not employed/home maker/house wife	married/cohabiting	Yes	Spouse	No	No	30-34 years	>30 years	No	Yes	twice a day	more than twice	Hiv-	No	No	Yes	Yes	Medium	Yes	Yes	No	No	Yes	Yes	No	No	No	No	No	No	No	No	No	No	No	No	No	No	No	No
40	5	4	131	87	Christian	None	None	None/Primary	None/Primary	Not employed/home maker/house wife	married/cohabiting	Yes	Spouse	Yes	No	>= 35 years	>30 years	Yes	No	once a day	once	Hiv-	No	Yes	Yes	Yes	Medium	No	No	No	No	No	No	No	No	No	No	No	No	No	No	No	No	No	No	No	No	No	No
32	4	3	119	92	Christian	Secondary	Secondary+	Secondary+	Secondary	Not employed/home maker/house wife	married/cohabiting	Yes	Spouse	Yes	No	30-34 years	>30 years	Yes	No	twice a day	more than twice	Hiv+	Yes	No	No	Yes	Medium	No	No	No	No	Yes	Yes	No	No	Yes	Yes	Yes	Yes	No	No	Yes	Yes	Yes	Yes	No	No	Yes	Yes
42	5	3	100	66	Christian	Secondary	Secondary+	Secondary+	Secondary	Not employed/home maker/house wife	married/cohabiting	Yes	Spouse	No	No	>= 35 years	>30 years	Yes	Yes	once a day	twice	Hiv+	Yes	No	Yes	Yes	Medium	No	No	No	No	Yes	Yes	No	No	No	No	Yes	Yes	No	No	No	No	Yes	Yes	No	No	Yes	Yes
27	2	1	100	89	Other	None	None	None/Primary	None/Primary	Not employed/home maker/house wife	in_relationship_notmarried	No	Guardian	No	No	25-29 years	20-29 years	Yes	Yes	once a day	twice	Hiv+	Yes	No	Yes	Yes	Medium	No	No	No	No	No	No	No	No	Yes	Yes	Yes	Yes	No	No	No	No	Yes	Yes	No	No	No	No
30	4	1	110	80	Christian	Secondary	Secondary+	Secondary+	Secondary	Not employed/home maker/house wife	married/cohabiting	Yes	Spouse	No	No	30-34 years	>30 years	Yes	Yes	once a day	twice	Hiv+	Yes	No	Yes	Yes	Medium	No	No	No	No	No	No	No	No	No	No	No	No	No	No	No	No	No	No	No	No	No	No
21	2	1	100	70	Christian	Secondary	Secondary+	Secondary+	Secondary	Not employed/home maker/house wife	married/cohabiting	Yes	Spouse	Yes	No	20-24 years	20-29 years	No	No	never	once	Hiv-	No	No	No	Yes	High	No	No	Yes	Yes	Yes	Yes	Yes	Yes	No	No	Yes	Yes	No	No	Yes	Yes	Yes	Yes	Yes	Yes	No	No
34	6	2	100	69	Christian	Secondary	Secondary+	Secondary+	Secondary	Not employed/home maker/house wife	married/cohabiting	Yes	Spouse	Yes	Yes	30-34 years	>30 years	No	Yes	never	once	Hiv+	No	No	No	Yes	High	Yes	Yes	Yes	Yes	Yes	Yes	No	No	No	No	Yes	Yes	Yes	Yes	No	No	Yes	Yes	No	No	Yes	Yes
22	1	0	108	65	Christian	Secondary	Secondary+	Secondary+	Secondary	Not employed/home maker/house wife	married/cohabiting	Yes	Spouse	No		20-24 years	20-29 years	No	No	twice a day	more than twice	Hiv-	No	No	No	Yes	Medium	Yes	Yes	No	No	No	No	No	No	No	No	Yes	Yes	No	No	No	No	Yes	Yes	Yes	Yes	Yes	Yes
18	1	0	112	70	Christian	Secondary	Secondary+	Secondary+	Secondary	Not employed/home maker/house wife	married/cohabiting	Yes	Spouse	Yes		<20 years	<20 years	No	No	once a day	more than twice	Hiv-	No	No	No	Yes	Medium	Yes	Yes	Yes	Yes	Yes	Yes	Yes	Yes	No	No	Yes	Yes	Yes	Yes	Yes	Yes	Yes	Yes	Yes	Yes	No	No
22	1	0	120	70	Christian	Secondary	Secondary+	Secondary+	Secondary	Not employed/home maker/house wife	married/cohabiting	Yes	Spouse	Yes		20-24 years	20-29 years	Yes	No	more than twice a day	once	Hiv-	No	No	No	Yes	Medium	No	No	No	No	Yes	Yes	Yes	Yes	Yes	Yes	Yes	Yes	Yes	Yes	Yes	Yes	Yes	Yes	Yes	Yes	Yes	Yes
17	1	0	109	66	Christian	Primary	Primary	None/Primary	None/Primary	Not employed/home maker/house wife	not_inrelationship	No	Guardian	No		<20 years	<20 years	No	No	more than twice a day	once	Hiv-	No	No	No	Yes	Medium	Yes	Yes	Yes	Yes	Yes	Yes	No	No	No	No	Yes	Yes	Yes	Yes	Yes	Yes	Yes	Yes	No	No	No	No
18	1	0	112	72	Christian	Secondary	Secondary+	Secondary+	Secondary	Formal employment	married/cohabiting	Yes	Spouse	No		<20 years	<20 years	Yes	No	twice a day	more than twice	Hiv-	No	No	Yes	Yes	Medium	Yes	Yes	Yes	Yes	Yes	Yes	Yes	Yes	No	No	Yes	Yes	Yes	Yes	Yes	Yes	Yes	Yes	Yes	Yes	Yes	Yes
23	1	0	108	71	Christian	Secondary	Secondary+	Secondary+	Secondary	Not employed/home maker/house wife	married/cohabiting	Yes	Spouse	No		20-24 years	20-29 years	Yes	No	twice a day	twice	Hiv-	No	No	No	Yes	Medium	Yes	Yes	No	No	Yes	Yes	Yes	Yes	No	No	Yes	Yes	Yes	Yes	Yes	Yes	Yes	Yes	Yes	Yes	Yes	Yes
21	3	1	113	83	Christian	Secondary	Secondary+	Secondary+	Secondary	Not employed/home maker/house wife	married/cohabiting	Yes	Spouse	Yes	No	20-24 years	20-29 years	No	No	once a day	more than twice	Hiv-	No	No	No	Yes	Medium	Yes	Yes	Yes	Yes	Yes	Yes	No	No	No	No	Yes	Yes	Yes	Yes	Yes	Yes	No	No	No	No	Yes	Yes
19	1	0	108	57	Christian	Secondary	Secondary+	Secondary+	Secondary	Not employed/home maker/house wife	married/cohabiting	Yes	Spouse	No		<20 years	<20 years	No	No	twice a day	once	Hiv-	No	No	No	Yes	Medium	Yes	Yes	No	No	Yes	Yes	Yes	Yes	Yes	Yes	Yes	Yes	Yes	Yes	Yes	Yes	Yes	Yes	Yes	Yes	Yes	Yes
33	4	3	138	78	Christian	Secondary	Secondary+	Secondary+	Secondary	Not employed/home maker/house wife	married/cohabiting	Yes	Spouse	Yes	No	30-34 years	>30 years	No	No	twice a day	once	Hiv-	No	No	No	Yes	Low	No	No	Yes	Yes	No	No	Yes	Yes	No	No	Yes	Yes	Yes	Yes	Yes	Yes	No	No	No	No	No	No
27	2	1	118	52	Christian	Secondary	Secondary+	Secondary+	Secondary	Not employed/home maker/house wife	married/cohabiting	Yes	Spouse	Yes	No	25-29 years	20-29 years	No	Yes	twice a day	once	Hiv-	No	No	No	Yes	Medium	No	No	Yes	Yes	Yes	Yes	Yes	Yes	No	No	Yes	Yes	No	No	Yes	Yes	Yes	Yes	No	No	Yes	Yes
33	4	3	132	78	Christian	Secondary	Secondary+	Secondary+	Secondary	Informal employment/Self employed/business lady	married/cohabiting	Yes	Spouse	Yes	No	30-34 years	>30 years	No	No	twice a day	once	Hiv+	No	No	Yes	Yes	Medium	No	No	No	No	No	No	No	No	No	No	No	No	No	No	No	No	No	No	No	No	No	No
34	6	2	110	48	Christian	Primary	Primary	None/Primary	None/Primary	Informal employment/Self employed/business lady	married/cohabiting	Yes	Spouse	Yes	Yes	30-34 years	>30 years	No	No	twice a day	once	Hiv+	No	No	No	No	Medium	Yes	Yes	No	No	No	No	No	No	Yes	Yes	Yes	Yes	No	No	Yes	Yes	Yes	Yes	Yes	Yes	Yes	Yes
38	5	4	108	60	Christian	Primary	Primary	None/Primary	None/Primary	Formal employment	married/cohabiting	Yes	Spouse	Yes	No	>= 35 years	>30 years	No	No	twice a day	once	Hiv-	No	No	No	Yes	Low	Yes	Yes	No	No	Yes	Yes	No	No	No	No	No	No	No	No	No	No	Yes	Yes	No	No	Yes	Yes
22	2	1	124	70	Christian	Secondary	Secondary+	Secondary+	Secondary	Informal employment/Self employed/business lady	married/cohabiting	Yes	Spouse	Yes	No	20-24 years	20-29 years	No	No	once a day	once	Hiv-	No	No	No	Yes	Medium	No	No	No	No	Yes	Yes	No	No	No	No	Yes	Yes	No	No	Yes	Yes	No	No	No	No	No	No
17	1	0	125	65	Christian	Secondary	Secondary+	Secondary+	Secondary	Not employed/home maker/house wife	not_inrelationship	No	Guardian	No		<20 years	<20 years	Yes	No	once a day	once	Hiv-	No	No	No	No	Medium	No	No	No	No	No	No	No	No	No	No	No	No	No	No	No	No	No	No	No	No	Yes	Yes
24	2	1	119	73	Christian	Secondary	Secondary+	Secondary+	Secondary	Not employed/home maker/house wife	married/cohabiting	Yes	Spouse	Yes	No	20-24 years	20-29 years	No	No	twice a day	once	Hiv-	No	No	No	Yes	High	No	No	No	No	No	No	No	No	No	No	No	No	No	No	Yes	Yes	No	No	No	No	Yes	Yes
18	1	0	106	72	Christian	Secondary	Secondary+	Secondary+	Secondary	Not employed/home maker/house wife	in_relationship_notmarried	Yes	Guardian	No		<20 years	<20 years	No	No	twice a day	more than twice	Hiv-	No	No	No	No	High	No	No	No	No	No	No	No	No	No	No	No	No	No	No	No	No	No	No	No	No	No	No
26	1	0	131	73	Christian	Secondary	Secondary+	Secondary+	Secondary	Not employed/home maker/house wife	married/cohabiting	Yes	Spouse	Yes		25-29 years	20-29 years	No	No	twice a day	more than twice	Hiv-	No	No	No	No	Medium	No	No	No	No	No	No	Yes	Yes	No	No	Yes	Yes	No	No	No	No	No	No	No	No	No	No
23	2	1	105	69	Christian	Secondary	Secondary+	Secondary+	Secondary	Not employed/home maker/house wife	married/cohabiting	Yes	Spouse	Yes	No	20-24 years	20-29 years	No	No	twice a day	more than twice	Hiv-	No	No	No	No	High	No	No	No	No	No	No	No	No	No	No	No	No	No	No	No	No	No	No	No	No	No	No
22	1	0	119	72	Christian	Secondary	Secondary+	Secondary+	Secondary	Not employed/home maker/house wife	married/cohabiting	Yes	Spouse	No		20-24 years	20-29 years	Yes	No	twice a day	more than twice	Hiv+	Yes	No	No	Yes	Medium	No	No	Yes	Yes	Yes	Yes	No	No	No	No	Yes	Yes	No	No	Yes	Yes	Yes	Yes	Yes	Yes	No	No
28	4	3	123	78	Christian	Secondary	Secondary+	Secondary+	Secondary	Not employed/home maker/house wife	married/cohabiting	Yes	Spouse	No	No	25-29 years	20-29 years	No	No	twice a day	twice	Hiv+	No	No	No	No	Medium	No	No	No	No	Yes	Yes	Yes	Yes	Yes	Yes	Yes	Yes	No	No	No	No	No	No	Yes	Yes	Yes	Yes
30	3	2	110	78	Christian	None	None	None/Primary	None/Primary	Not employed/home maker/house wife	married/cohabiting	No	Guardian	No	No	30-34 years	>30 years	Yes	Yes	once a day	twice	Hiv+	Yes	No	No	Yes	Medium	No	No	No	No	No	No	Yes	Yes	No	No	No	No	No	No	No	No	Yes	Yes	No	No	No	No
29	2	1	117	75	Christian	None	None	None/Primary	None/Primary	Not employed/home maker/house wife	in_relationship_notmarried	No	Guardian	No	No	25-29 years	20-29 years	Yes	Yes	once a day	twice	Hiv+	Yes	No	No	No	High	No	No	No	No	No	No	No	No	No	No	No	No	No	No	No	No	No	No	No	No	No	No
24	2	1	99	74	Other	None	None	None/Primary	None/Primary	Not employed/home maker/house wife	in_relationship_notmarried	No	Guardian	No	No	20-24 years	20-29 years	No	Yes	once a day	twice	Hiv-	No	Yes	Yes	No	Medium	No	No	No	No	No	No	No	No	No	No	No	No	No	No	No	No	No	No	No	No	No	No
31	2	1	124	90	Christian	Tertiary	Secondary+	Secondary+	Tertiary	Formal employment	married/cohabiting	Yes	Guardian	No	No	30-34 years	>30 years	Yes	Yes	twice a day	twice	Hiv+	Yes	Yes	Yes	Yes	Medium	Yes	Yes	Yes	Yes	Yes	Yes	Yes	Yes	No	No	Yes	Yes	No	No	No	No	No	No	No	No	No	No
32	3	2	130	77	Christian	Secondary	Secondary+	Secondary+	Secondary	Not employed/home maker/house wife	married/cohabiting	Yes	Spouse	Yes	No	30-34 years	>30 years	No	No	once a day	more than twice	Hiv-	No	No	No	Yes	Medium	No	No	No	No	Yes	Yes	Yes	Yes	No	No	Yes	Yes	No	No	Yes	Yes	No	No	No	No	No	No
19	1	0	100	94	Christian	Primary	Primary	None/Primary	None/Primary	Not employed/home maker/house wife	not_inrelationship	No	Guardian	No		<20 years	<20 years	No	Yes	twice a day	twice	Hiv-	No	No	Yes	No	Medium	No	No	No	No	No	No	No	No	No	No	Yes	Yes	No	No	No	No	No	No	No	No	No	No
25	3	2	101	69	Christian	Secondary	Secondary+	Secondary+	Secondary	Informal employment/Self employed/business lady	married/cohabiting	Yes	Self	No	No	25-29 years	20-29 years	No	No	twice a day	once	Hiv-	No	No	No	No	High	No	No	No	No	Yes	Yes	Yes	Yes	No	No	Yes	Yes	No	No	No	No	Yes	Yes	No	No	Yes	Yes
35	2	1	103	67	Christian	Primary	Primary	None/Primary	None/Primary	Not employed/home maker/house wife	married/cohabiting	Yes	Spouse	Yes	No	>= 35 years	>30 years	No	No	more than twice a day	once	Hiv+	Yes	No	No	Yes	Low	No	No	No	No	Yes	Yes	Yes	Yes	Yes	Yes	Yes	Yes	No	No	No	No	Yes	Yes	Yes	Yes	Yes	Yes
27	1	0	124	78	Christian	Tertiary	Secondary+	Secondary+	Tertiary	Not employed/home maker/house wife	married/cohabiting	Yes	Spouse	Yes		25-29 years	20-29 years	No	No	more than twice a day	once	Hiv-	No	No	No	No	High	No	No	Yes	Yes	Yes	Yes	No	No	No	No	Yes	Yes	No	No	No	No	Yes	Yes	No	No	Yes	Yes
16	1	0	140	80	Christian	Primary	Primary	None/Primary	None/Primary	Not employed/home maker/house wife	in_relationship_notmarried	Yes	Spouse	No		<20 years	<20 years	No	No	more than twice a day	once	Hiv-	No	No	No	No	Medium	No	No	No	No	No	No	No	No	No	No	Yes	Yes	No	No	Yes	Yes	Yes	Yes	No	No	Yes	Yes
26	4	2	92	52	Christian	Secondary	Secondary+	Secondary+	Secondary	Not employed/home maker/house wife	married/cohabiting	Yes	Spouse	Yes	Yes	25-29 years	20-29 years	No	No	twice a day	twice	Hiv-	No	No	No	Yes	High	Yes	Yes	No	No	Yes	Yes	No	No	No	No	Yes	Yes	Yes	Yes	Yes	Yes	Yes	Yes	Yes	Yes	No	No
27	2	1	132	84	Christian	Secondary	Secondary+	Secondary+	Secondary	Informal employment/Self employed/business lady	married/cohabiting	Yes	Spouse	No	No	25-29 years	20-29 years	No	No	twice a day	twice	Hiv-	No	No	No	Yes	Medium	No	No	No	No	Yes	Yes	Yes	Yes	No	No	Yes	Yes	Yes	Yes	No	No	Yes	Yes	Yes	Yes	Yes	Yes
23	1	0	106	71	Christian	Secondary	Secondary+	Secondary+	Secondary	Informal employment/Self employed/business lady	in_relationship_notmarried	Yes	Spouse	Yes		20-24 years	20-29 years	No	No	twice a day	once	Hiv-	No	No	No	Yes	High	Yes	Yes	No	No	Yes	Yes	Yes	Yes	Yes	Yes	Yes	Yes	Yes	Yes	Yes	Yes	Yes	Yes	No	No	Yes	Yes
37	1	0	111	75	Christian	Tertiary	Secondary+	Secondary+	Tertiary	Formal employment	married/cohabiting	Yes	Spouse	Yes		>= 35 years	>30 years	No	No	once a day	once	Hiv-	No	No	No	Yes	High	Yes	Yes	Yes	Yes	Yes	Yes	Yes	Yes	No	No	Yes	Yes	Yes	Yes	Yes	Yes	Yes	Yes	Yes	Yes	Yes	Yes
27	1	0	120	83	Christian	Secondary	Secondary+	Secondary+	Secondary	Formal employment	in_relationship_notmarried	Yes	Self	No		25-29 years	20-29 years	No	No	twice a day	more than twice	Hiv-	No	No	No	Yes	High	Yes	Yes	No	No	Yes	Yes	No	No	Yes	Yes	Yes	Yes	Yes	Yes	Yes	Yes	Yes	Yes	Yes	Yes	Yes	Yes
32	5	3	112	74	Christian	Secondary	Secondary+	Secondary+	Secondary	Informal employment/Self employed/business lady	married/cohabiting	Yes	Spouse	No	No	30-34 years	>30 years	No	No	twice a day	once	Hiv-	No	Yes	No	Yes	Medium	Yes	Yes	No	No	Yes	Yes	Yes	Yes	No	No	Yes	Yes	No	No	No	No	Yes	Yes	No	No	Yes	Yes
25	3	2	121	62	Christian	Secondary	Secondary+	Secondary+	Secondary	Not employed/home maker/house wife	married/cohabiting	No	Spouse	No	No	25-29 years	20-29 years	No	No	once a day	more than twice	Hiv-	No	No	No	Yes	Low	Yes	Yes	Yes	Yes	Yes	Yes	Yes	Yes	No	No	Yes	Yes	No	No	Yes	Yes	Yes	Yes	Yes	Yes	Yes	Yes
30	4	2	105	80	Christian	Tertiary	Secondary+	Secondary+	Tertiary	Formal employment	married/cohabiting	Yes	Spouse	Yes	Yes	30-34 years	>30 years	No	No	twice a day	once	Hiv+	Yes	No	Yes	Yes	High	No	No	No	No	Yes	Yes	No	No	Yes	Yes	Yes	Yes	No	No	No	No	Yes	Yes	No	No	No	No
21	1	0	124	75	Christian	Primary	Primary	None/Primary	None/Primary	Not employed/home maker/house wife	not_inrelationship	No	Guardian	No		20-24 years	20-29 years	No	No	twice a day	twice	Hiv-	No	No	No	Yes	Low	Yes	Yes	Yes	Yes	Yes	Yes	Yes	Yes	Yes	Yes	Yes	Yes	No	No	Yes	Yes	Yes	Yes	Yes	Yes	Yes	Yes
35	5	2	135	78	Christian	Primary	Primary	None/Primary	None/Primary	Not employed/home maker/house wife	not_inrelationship	No	Self	No	Yes	>= 35 years	>30 years	No	Yes	twice a day	more than twice	Hiv+	Yes	Yes	Yes	Yes	Low	Yes	Yes	No	No	Yes	Yes	Yes	Yes	Yes	Yes	Yes	Yes	No	No	Yes	Yes	Yes	Yes	Yes	Yes	Yes	Yes
41	6	5	129	81	Christian	None	None	None/Primary	None/Primary	Not employed/home maker/house wife	married/cohabiting	Yes	Spouse	No	Yes	>= 35 years	>30 years	Yes	No	once a day	more than twice	Hiv+	Yes	No	No	Yes	Medium	No	No	No	No	Yes	Yes	Yes	Yes	No	No	Yes	Yes	Yes	Yes	Yes	Yes	Yes	Yes	Yes	Yes	Yes	Yes
31	4	2	122	76	Christian	Primary	Primary	None/Primary	None/Primary	Informal employment/Self employed/business lady	not_inrelationship	No	Self	No	No	30-34 years	>30 years	No	Yes	twice a day	once	Hiv-	Yes	Yes	Yes	Yes	Medium	No	No	No	No	Yes	Yes	Yes	Yes	No	No	Yes	Yes	No	No	Yes	Yes	Yes	Yes	Yes	Yes	Yes	Yes
20	2	0	106	81	Christian	Primary	Primary	None/Primary	None/Primary	Not employed/home maker/house wife	in_relationship_notmarried	Yes	Guardian	No	No	20-24 years	20-29 years	No	No	twice a day	more than twice	Hiv-	No	No	Yes	Yes	Medium	Yes	Yes	No	No	Yes	Yes	Yes	Yes	No	No	Yes	Yes	No	No	Yes	Yes	Yes	Yes	Yes	Yes	Yes	Yes
28	3	2	124	64	Christian	Primary	Primary	None/Primary	None/Primary	Not employed/home maker/house wife	married/cohabiting	Yes	Spouse	Yes	Yes	25-29 years	20-29 years	No	No	twice a day	once	Hiv+	Yes	No	No	Yes	Medium	No	No	No	No	Yes	Yes	No	No	No	No	Yes	Yes	No	No	Yes	Yes	No	No	No	No	Yes	Yes
30	2	1	121	75	Christian	Secondary	Secondary+	Secondary+	Secondary	Not employed/home maker/house wife	married/cohabiting	Yes	Spouse	Yes	No	30-34 years	>30 years	No	No	more than twice a day	once	Hiv-	No	No	No	Yes	Medium	Yes	Yes	No	No	Yes	Yes	Yes	Yes	No	No	Yes	Yes	No	No	Yes	Yes	No	No	No	No	Yes	Yes
23	2	1	112	76	Christian	Primary	Primary	None/Primary	None/Primary	Not employed/home maker/house wife	married/cohabiting	Yes	Spouse	No	No	20-24 years	20-29 years	No	No	twice a day	more than twice	Hiv-	No	No	No	Yes	Medium	Yes	Yes	No	No	Yes	Yes	Yes	Yes	No	No	Yes	Yes	No	No	Yes	Yes	Yes	Yes	No	No	Yes	Yes
23	2	1	109	75	Christian	Primary	Primary	None/Primary	None/Primary	Not employed/home maker/house wife	married/cohabiting	Yes	Spouse	No	No	20-24 years	20-29 years	No	No	twice a day	once	Hiv-	No	No	No	Yes	Medium	No	No	No	No	Yes	Yes	No	No	No	No	Yes	Yes	No	No	No	No	No	No	No	No	Yes	Yes
41	6	5	129	72	Christian	None	None	None/Primary	None/Primary	Informal employment/Self employed/business lady	married/cohabiting	Yes	Spouse	Yes	No	>= 35 years	>30 years	No	No	twice a day	once	Hiv-	No	No	No	Yes	Medium	No	No	No	No	Yes	Yes	Yes	Yes	No	No	Yes	Yes	No	No	No	No	Yes	Yes	No	No	Yes	Yes
26	2	1	118	79	Christian	Secondary	Secondary+	Secondary+	Secondary	Informal employment/Self employed/business lady	married/cohabiting	Yes	Spouse	Yes	Yes	25-29 years	20-29 years	No	No	twice a day	more than twice	Hiv-	No	No	No	Yes	High	Yes	Yes	No	No	Yes	Yes	Yes	Yes	No	No	Yes	Yes	No	No	Yes	Yes	No	No	No	No	Yes	Yes
40	7	4	113	71	Christian	Primary	Primary	None/Primary	None/Primary	Informal employment/Self employed/business lady	married/cohabiting	Yes	Spouse	No	Yes	>= 35 years	>30 years	No	No	twice a day	more than twice	Hiv+	Yes	Yes	Yes	Yes	Medium	Yes	Yes	No	No	Yes	Yes	Yes	Yes	Yes	Yes	Yes	Yes	No	No	Yes	Yes	Yes	Yes	No	No	Yes	Yes
16	1	0	120	65	Christian	Primary	Primary	None/Primary	None/Primary	Not employed/home maker/house wife	not_inrelationship	No	Guardian	No		<20 years	<20 years	No	No	twice a day	once	Hiv-	No	No	No	Yes	Low	Yes	Yes	Yes	Yes	Yes	Yes	Yes	Yes	Yes	Yes	Yes	Yes	No	No	Yes	Yes	Yes	Yes	Yes	Yes	Yes	Yes
25	2	0	125	79	Christian	Primary	Primary	None/Primary	None/Primary	Informal employment/Self employed/business lady	not_inrelationship	No	Self	No	Yes	25-29 years	20-29 years	No	Yes	twice a day	more than twice	Hiv+	Yes	Yes	No	Yes	Medium	Yes	Yes	No	No	Yes	Yes	Yes	Yes	No	No	Yes	Yes	No	No	Yes	Yes	Yes	Yes	Yes	Yes	Yes	Yes
33	4	2	129	76	Christian	Primary	Primary	None/Primary	None/Primary	Not employed/home maker/house wife	married/cohabiting	Yes	Spouse	No	Yes	30-34 years	>30 years	No	Yes	twice a day	more than twice	Hiv+	Yes	Yes	No	Yes	Medium	No	No	No	No	Yes	Yes	Yes	Yes	No	No	Yes	Yes	No	No	No	No	Yes	Yes	No	No	Yes	Yes
19	4	0	124	66	Christian	Secondary	Secondary+	Secondary+	Secondary	Not employed/home maker/house wife	not_inrelationship	No	Guardian	No	No	<20 years	<20 years	No	No	twice a day	more than twice	Hiv-	No	No	No	Yes	Low	Yes	Yes	No	No	Yes	Yes	Yes	Yes	No	No	Yes	Yes	No	No	No	No	Yes	Yes	Yes	Yes	Yes	Yes
29	4	3	132	81	Christian	Primary	Primary	None/Primary	None/Primary	Informal employment/Self employed/business lady	married/cohabiting	Yes	Spouse	No	Yes	25-29 years	20-29 years	No	Yes	once a day	once	Hiv+	Yes	No	No	Yes	Medium	No	No	No	No	Yes	Yes	No	No	No	No	Yes	Yes	No	No	No	No	Yes	Yes	No	No	Yes	Yes
28	2	1	109	61	Christian	Secondary	Secondary+	Secondary+	Secondary	Formal employment	married/cohabiting	Yes	Spouse	No	Yes	25-29 years	20-29 years	No	No	once a day	once	Hiv-	No	No	No	No	High	No	No	No	No	No	No	Yes	Yes	No	No	Yes	Yes	No	No	No	No	No	No	No	No	Yes	Yes
22	2	1	99	70	Christian	Secondary	Secondary+	Secondary+	Secondary	Not employed/home maker/house wife	not_inrelationship	Yes	Guardian	No	No	20-24 years	20-29 years	No	Yes	once a day	twice	Hiv-	No	No	Yes	No	Medium	No	No	No	No	No	No	No	No	No	No	No	No	No	No	No	No	No	No	No	No	No	No
25	3	1	122	84	Christian	Secondary	Secondary+	Secondary+	Secondary	Not employed/home maker/house wife	not_inrelationship	Yes	Guardian	No	No	25-29 years	20-29 years	Yes	Yes	twice a day	twice	Hiv-	Yes	No	No	No	Medium	No	No	No	No	No	No	No	No	No	No	No	No	No	No	No	No	No	No	No	No	No	No
29	3	1	112	87	Other	Tertiary	Secondary+	Secondary+	Tertiary	Informal employment/Self employed/business lady	in_relationship_notmarried	Yes	Others	No	No	25-29 years	20-29 years	No	Yes	once a day	more than twice	Hiv-	No	No	No	No	Medium	No	No	No	No	No	No	No	No	No	No	No	No	Yes	Yes	No	No	No	No	No	No	No	No
32	4	2	117	82	Christian	Secondary	Secondary+	Secondary+	Secondary	Not employed/home maker/house wife	married/cohabiting	Yes	Spouse	Yes	No	30-34 years	>30 years	Yes	No	twice a day	twice	Hiv-	No	No	No	No	Medium	Yes	Yes	Yes	Yes	No	No	No	No	No	No	No	No	Yes	Yes	No	No	Yes	Yes	No	No	Yes	Yes
17	1	0	116	67	Christian	Secondary	Secondary+	Secondary+	Secondary	Not employed/home maker/house wife	in_relationship_notmarried	Yes	Guardian	No		<20 years	<20 years	No	No	once a day	more than twice	Hiv-	No	No	No	No	Medium	No	No	No	No	No	No	No	No	Yes	Yes	No	No	No	No	No	No	No	No	No	No	No	No
15	1	0	120	75	Christian	Primary	Primary	None/Primary	None/Primary	Not employed/home maker/house wife	not_inrelationship	No	Guardian	No		<20 years	<20 years	No	No	more than twice a day	more than twice	Hiv-	No	No	No	No	High	No	No	Yes	Yes	No	No	Yes	Yes	Yes	Yes	Yes	Yes	No	No	No	No	Yes	Yes	No	No	Yes	Yes
29	3	1	121	74	Christian	Primary	Primary	None/Primary	None/Primary	Not employed/home maker/house wife	married/cohabiting	Yes	Spouse	No	No	25-29 years	20-29 years	No	No	once a day	once	Hiv-	No	Yes	Yes	Yes	Medium	Yes	Yes	No	No	No	No	Yes	Yes	No	No	No	No	No	No	No	No	Yes	Yes	No	No	Yes	Yes
26	3	2	109	71	Christian	Secondary	Secondary+	Secondary+	Secondary	Not employed/home maker/house wife	married/cohabiting	Yes	Spouse	No	No	25-29 years	20-29 years	No	No	once a day	once	Hiv-	No	Yes	No	Yes	Medium	Yes	Yes	No	No	Yes	Yes	No	No	No	No	No	No	No	No	No	No	No	No	Yes	Yes	Yes	Yes
30	3	2	112	77	Christian	Secondary	Secondary+	Secondary+	Secondary	Not employed/home maker/house wife	married/cohabiting	Yes	Spouse	No	No	30-34 years	>30 years	Yes	Yes	once a day	more than twice	Hiv-	Yes	Yes	No	Yes	High	No	No	No	No	No	No	No	No	No	No	Yes	Yes	Yes	Yes	No	No	No	No	No	No	No	No
22	3	1	113	71	Christian	Secondary	Secondary+	Secondary+	Secondary	Not employed/home maker/house wife	married/cohabiting	Yes	Spouse	Yes	Yes	20-24 years	20-29 years	No	No	more than twice a day	once	Hiv-	No	No	No	Yes	High	Yes	Yes	Yes	Yes	Yes	Yes	No	No	No	No	Yes	Yes	Yes	Yes	Yes	Yes	No	No	Yes	Yes	Yes	Yes
30	3	2	115	72	Christian	Secondary	Secondary+	Secondary+	Secondary	Informal employment/Self employed/business lady	married/cohabiting	Yes	Spouse	Yes	Yes	30-34 years	>30 years	No	No	never	more than twice	Hiv-	No	No	No	Yes	Medium	Yes	Yes	Yes	Yes	Yes	Yes	Yes	Yes	No	No	Yes	Yes	No	No	Yes	Yes	Yes	Yes	Yes	Yes	Yes	Yes
20	1	0	111	61	Christian	Tertiary	Secondary+	Secondary+	Tertiary	Not employed/home maker/house wife	in_relationship_notmarried	Yes	Guardian	No		20-24 years	20-29 years	No	No	twice a day	once	Hiv-	No	No	No	Yes	Medium	Yes	Yes	No	No	Yes	Yes	No	No	No	No	Yes	Yes	Yes	Yes	No	No	Yes	Yes	Yes	Yes	Yes	Yes
23	2	0	108	62	Christian	Secondary	Secondary+	Secondary+	Secondary	Formal employment	married/cohabiting	Yes	Spouse	Yes	No	20-24 years	20-29 years	No	No	once a day	once	Hiv-	No	No	No	No	Low	Yes	Yes	No	No	Yes	Yes	No	No	No	No	Yes	Yes	Yes	Yes	Yes	Yes	No	No	Yes	Yes	Yes	Yes
30	5	3	116	75	Christian	Secondary	Secondary+	Secondary+	Secondary	Not employed/home maker/house wife	married/cohabiting	Yes	Guardian	No	No	30-34 years	>30 years	No	No	once a day	more than twice	Hiv-	No	No	Yes	Yes	Low	Yes	Yes	No	No	Yes	Yes	No	No	No	No	Yes	Yes	No	No	Yes	Yes	Yes	Yes	Yes	Yes	Yes	Yes
24	2	1	97	61	Christian	Secondary	Secondary+	Secondary+	Secondary	Informal employment/Self employed/business lady	married/cohabiting	Yes	Spouse	Yes	No	20-24 years	20-29 years	No	No	twice a day	once	Hiv-	No	No	No	No	Medium	No	No	No	No	Yes	Yes	No	No	No	No	Yes	Yes	No	No	Yes	Yes	No	No	Yes	Yes	No	No
19	1	0	101	72	Christian	Secondary	Secondary+	Secondary+	Secondary	Not employed/home maker/house wife	in_relationship_notmarried	Yes	Guardian	No		<20 years	<20 years	No	No	twice a day	once	Hiv-	No	No	No	No	High	Yes	Yes	No	No	No	No	No	No	No	No	No	No	Yes	Yes	No	No	No	No	No	No	Yes	Yes
17	1	0	112	74	Other	Primary	Primary	None/Primary	None/Primary	Not employed/home maker/house wife	not_inrelationship	No	Guardian	No		<20 years	<20 years	No	No	twice a day	once	Hiv-	No	No	No	Yes	Medium	No	No	No	No	Yes	Yes	No	No	No	No	Yes	Yes	No	No	No	No	Yes	Yes	Yes	Yes	Yes	Yes
35	1	0	131	72	Christian	Secondary	Secondary+	Secondary+	Secondary	Informal employment/Self employed/business lady	married/cohabiting	Yes	Spouse	No		>= 35 years	>30 years	No	No	twice a day	once	Hiv-	No	No	No	No	Medium	Yes	Yes	No	No	Yes	Yes	No	No	No	No	Yes	Yes	Yes	Yes	Yes	Yes	Yes	Yes	Yes	Yes	Yes	Yes
29	2	1	135	78	Christian	Secondary	Secondary+	Secondary+	Secondary	Not employed/home maker/house wife	married/cohabiting	Yes	Spouse	No	No	25-29 years	20-29 years	No	No	twice a day	once	Hiv+	Yes	No	No	No	High	No	No	No	No	Yes	Yes	Yes	Yes	No	No	Yes	Yes	No	No	Yes	Yes	Yes	Yes	No	No	Yes	Yes
39	5	3	134	80	Christian	Primary	Primary	None/Primary	None/Primary	Informal employment/Self employed/business lady	married/cohabiting	Yes	Spouse	No	No	>= 35 years	>30 years	No	No	twice a day	twice	Hiv+	No	No	No	Yes	Medium	Yes	Yes	Yes	Yes	Yes	Yes	Yes	Yes	No	No	Yes	Yes	No	No	No	No	Yes	Yes	Yes	Yes	Yes	Yes
24	2	1	122	74	Christian	Secondary	Secondary+	Secondary+	Secondary	Not employed/home maker/house wife	not_inrelationship	No	Guardian	No	No	20-24 years	20-29 years	No	No	twice a day	more than twice	Hiv-	No	No	No	No	Medium	Yes	Yes	No	No	Yes	Yes	No	No	No	No	Yes	Yes	No	No	No	No	Yes	Yes	No	No	Yes	Yes
19	2	0	98	64	Christian	Secondary	Secondary+	Secondary+	Secondary	Not employed/home maker/house wife	not_inrelationship	No	Guardian	No	No	<20 years	<20 years	No	No	once a day	once	Hiv-	No	Yes	No	No	Medium	No	No	Yes	Yes	Yes	Yes	No	No	No	No	Yes	Yes	No	No	No	No	No	No	Yes	Yes	Yes	Yes
27	1	0	113	71	Christian	Secondary	Secondary+	Secondary+	Secondary	Not employed/home maker/house wife	married/cohabiting	Yes	Spouse	Yes		25-29 years	20-29 years	No	No	once a day	once	Hiv-	No	No	No	Yes	High	Yes	Yes	No	No	No	No	No	No	No	No	No	No	No	No	Yes	Yes	Yes	Yes	No	No	No	No
32	3	2	124	63	Christian	Secondary	Secondary+	Secondary+	Secondary	Informal employment/Self employed/business lady	married/cohabiting	Yes	Spouse	No	No	30-34 years	>30 years	No	No	twice a day	more than twice	Hiv-	No	No	No	Yes	Medium	Yes	Yes	No	No	Yes	Yes	Yes	Yes	No	No	Yes	Yes	Yes	Yes	Yes	Yes	Yes	Yes	Yes	Yes	Yes	Yes
17	1	0	102	78	Christian	Secondary	Secondary+	Secondary+	Secondary	Not employed/home maker/house wife	in_relationship_notmarried	No	Spouse	Yes		<20 years	<20 years	No	No	once a day	once	Hiv-	No	No	No	Yes	Medium	No	No	No	No	Yes	Yes	No	No	No	No	No	No	Yes	Yes	Yes	Yes	No	No	No	No	Yes	Yes
16	1	0	116	66	Christian	Primary	Primary	None/Primary	None/Primary	Informal employment/Self employed/business lady	in_relationship_notmarried	Yes	Guardian	No		<20 years	<20 years	No	No	twice a day	once	Hiv-	No	No	No	Yes	Medium	No	No	No	No	No	No	No	No	No	No	No	No	Yes	Yes	Yes	Yes	No	No	No	No	Yes	Yes
22	1	0	122	60	Other	Primary	Primary	None/Primary	None/Primary	Formal employment	in_relationship_notmarried	Yes	Guardian	No		20-24 years	20-29 years	No	No	once a day	once	Hiv-	No	No	No	No	Medium	No	No	No	No	No	No	No	No	No	No	No	No	Yes	Yes	Yes	Yes	No	No	No	No	Yes	Yes
27	4	3	104	70	Christian	Secondary	Secondary+	Secondary+	Secondary	Formal employment	married/cohabiting	Yes	Spouse	Yes	No	25-29 years	20-29 years	No	Yes	once a day	more than twice	Hiv-	No	No	No	No	High	Yes	Yes	No	No	Yes	Yes	No	No	No	No	Yes	Yes	No	No	No	No	Yes	Yes	Yes	Yes	Yes	Yes
24	2	1	114	65	Christian	Secondary	Secondary+	Secondary+	Secondary	Not employed/home maker/house wife	married/cohabiting	Yes	Spouse	Yes	No	20-24 years	20-29 years	No	No	twice a day	more than twice	Hiv-	No	No	No	Yes	Low	Yes	Yes	No	No	Yes	Yes	Yes	Yes	No	No	Yes	Yes	No	No	No	No	No	No	No	No	Yes	Yes
25	4	3	110	60	Christian	Secondary	Secondary+	Secondary+	Secondary	Not employed/home maker/house wife	married/cohabiting	Yes	Spouse	Yes	No	25-29 years	20-29 years	Yes	No	once a day	twice	Hiv-	No	No	No	Yes	Medium	Yes	Yes	No	No	Yes	Yes	Yes	Yes	No	No	Yes	Yes	Yes	Yes	Yes	Yes	Yes	Yes	No	No	Yes	Yes
32	2	0	114	72	Christian	Secondary	Secondary+	Secondary+	Secondary	Not employed/home maker/house wife	married/cohabiting	Yes	Guardian	No	No	30-34 years	>30 years	No	Yes	twice a day	once	Hiv+	No	No	No	Yes	Medium	No	No	No	No	Yes	Yes	Yes	Yes	No	No	Yes	Yes	No	No	No	No	No	No	No	No	Yes	Yes
17	2	1	117	74	Christian	Secondary	Secondary+	Secondary+	Secondary	Not employed/home maker/house wife	not_inrelationship	No	Guardian	No	No	<20 years	<20 years	No	No	twice a day	once	Hiv-	No	No	No	Yes	Medium	Yes	Yes	Yes	Yes	Yes	Yes	No	No	Yes	Yes	Yes	Yes	No	No	No	No	Yes	Yes	Yes	Yes	Yes	Yes
19	1	0	118	70	Christian	Secondary	Secondary+	Secondary+	Secondary	Not employed/home maker/house wife	in_relationship_notmarried	Yes	Spouse	No		<20 years	<20 years	No	No	more than twice a day	once	Hiv-	No	No	No	Yes	Medium	Yes	Yes	No	No	No	No	No	No	No	No	Yes	Yes	No	No	No	No	Yes	Yes	Yes	Yes	No	No
35	4	3	109	87	Christian	Secondary	Secondary+	Secondary+	Secondary	Informal employment/Self employed/business lady	married/cohabiting	Yes	Spouse	No	No	>= 35 years	>30 years	No	No	once a day	more than twice	Hiv-	No	No	No	Yes	Medium	Yes	Yes	Yes	Yes	Yes	Yes	Yes	Yes	No	No	Yes	Yes	No	No	No	No	Yes	Yes	Yes	Yes	Yes	Yes
26	3	2	113	61	Christian	Secondary	Secondary+	Secondary+	Secondary	Not employed/home maker/house wife	married/cohabiting	Yes	Spouse	Yes	No	25-29 years	20-29 years	No	No	twice a day	once	Hiv-	No	No	No	Yes	High	No	No	No	No	No	No	No	No	No	No	No	No	No	No	No	No	No	No	No	No	Yes	Yes
33	3	2	132	79	Christian	Secondary	Secondary+	Secondary+	Secondary	Not employed/home maker/house wife	married/cohabiting	Yes	Spouse	No	No	30-34 years	>30 years	No	No	once a day	once	Hiv-	No	No	No	No	High	Yes	Yes	No	No	Yes	Yes	No	No	No	No	Yes	Yes	No	No	No	No	No	No	No	No	Yes	Yes
40	3	2	97	73	Christian	Secondary	Secondary+	Secondary+	Secondary	Not employed/home maker/house wife	married/cohabiting	Yes	Spouse	No	No	>= 35 years	>30 years	Yes	Yes	once a day	more than twice	Hiv+	Yes	No	No	Yes	High	Yes	Yes	Yes	Yes	No	No	Yes	Yes	No	No	No	No	No	No	Yes	Yes	Yes	Yes	Yes	Yes	Yes	Yes
30	3	2	115	80	Christian	Secondary	Secondary+	Secondary+	Secondary	Informal employment/Self employed/business lady	married/cohabiting	Yes	Spouse	Yes	No	30-34 years	>30 years	No	No	once a day	twice	Hiv-	No	No	No	No	Medium	No	No	Yes	Yes	No	No	No	No	No	No	No	No	No	No	No	No	No	No	No	No	No	No
23	1	0	101	78	Christian	Tertiary	Secondary+	Secondary+	Tertiary	Not employed/home maker/house wife	married/cohabiting	Yes	Spouse	No		20-24 years	20-29 years	No	No	once a day	once	Hiv-	No	No	No	Yes	Medium	No	No	No	No	No	No	No	No	Yes	Yes	Yes	Yes	No	No	No	No	No	No	No	No	Yes	Yes
23	2	1	114	74	Christian	Primary	Primary	None/Primary	None/Primary	Not employed/home maker/house wife	in_relationship_notmarried	No	Guardian	No	No	20-24 years	20-29 years	Yes	No	once a day	twice	Hiv-	Yes	No	No	Yes	Low	Yes	Yes	Yes	Yes	No	No	No	No	No	No	Yes	Yes	No	No	No	No	Yes	Yes	No	No	Yes	Yes
32	5	2	115	89	Christian	Secondary	Secondary+	Secondary+	Secondary	Not employed/home maker/house wife	married/cohabiting	Yes	Spouse	Yes	No	30-34 years	>30 years	No	No	twice a day	more than twice	Hiv-	No	No	Yes	No	Medium	Yes	Yes	Yes	Yes	Yes	Yes	No	No	No	No	No	No	No	No	No	No	Yes	Yes	No	No	Yes	Yes
27	3	2	120	73	Christian	Secondary	Secondary+	Secondary+	Secondary	Not employed/home maker/house wife	married/cohabiting	Yes	Spouse	No	No	25-29 years	20-29 years	Yes	No	once a day	more than twice	Hiv+	Yes	No	No	Yes	Low	No	No	No	No	No	No	Yes	Yes	No	No	Yes	Yes	Yes	Yes	No	No	No	No	Yes	Yes	Yes	Yes
29	2	1	110	77	Other	None	None	None/Primary	None/Primary	Not employed/home maker/house wife	not_inrelationship	No	Self	No	No	25-29 years	20-29 years	Yes	Yes	once a day	twice	Hiv+	Yes	No	Yes	No	Medium	No	No	No	No	No	No	No	No	No	No	No	No	No	No	No	No	No	No	No	No	No	No
30	4	3	131	91	Christian	Secondary	Secondary+	Secondary+	Secondary	Not employed/home maker/house wife	in_relationship_notmarried	No	Self	No	No	30-34 years	>30 years	Yes	No	once a day	twice	Hiv+	Yes	No	No	Yes	Medium	Yes	Yes	Yes	Yes	Yes	Yes	Yes	Yes	Yes	Yes	Yes	Yes	Yes	Yes	No	No	No	No	No	No	Yes	Yes
34	7	3	111	75	Christian	Primary	Primary	None/Primary	None/Primary	Not employed/home maker/house wife	married/cohabiting	Yes	Spouse	No	Yes	30-34 years	>30 years	Yes	Yes	once a day	more than twice	Hiv+	Yes	Yes	No	No	Medium	No	No	No	No	Yes	Yes	No	No	Yes	Yes	No	No	No	No	No	No	No	No	No	No	Yes	Yes
39	6	5	118	99	Christian	Secondary	Secondary+	Secondary+	Secondary	Informal employment/Self employed/business lady	married/cohabiting	Yes	Spouse	Yes	No	>= 35 years	>30 years	No	No	twice a day	more than twice	Hiv-	No	No	No	No	High	No	No	No	No	No	No	No	No	No	No	No	No	No	No	No	No	No	No	No	No	Yes	Yes
27	1	0	112	74	Christian	Secondary	Secondary+	Secondary+	Secondary	Not employed/home maker/house wife	married/cohabiting	Yes	Guardian	No		25-29 years	20-29 years	Yes	No	twice a day	twice	Hiv-	No	No	No	Yes	Medium	No	No	No	No	No	No	Yes	Yes	No	No	Yes	Yes	No	No	Yes	Yes	Yes	Yes	Yes	Yes	Yes	Yes
28	3	1	115	79	Christian	Secondary	Secondary+	Secondary+	Secondary	Informal employment/Self employed/business lady	married/cohabiting	Yes	Spouse	Yes	No	25-29 years	20-29 years	No	No	once a day	twice	Hiv-	No	No	No	No	High	No	No	No	No	No	No	No	No	No	No	No	No	No	No	No	No	No	No	No	No	No	No
20	1	0	110	76	Christian	Secondary	Secondary+	Secondary+	Secondary	Not employed/home maker/house wife	married/cohabiting	Yes	Spouse	No		20-24 years	20-29 years	Yes	No	twice a day	more than twice	Hiv-	No	No	No	No	Medium	Yes	Yes	No	No	No	No	Yes	Yes	No	No	Yes	Yes	No	No	Yes	Yes	No	No	No	No	No	No
37	7	3	132	84	Christian	Primary	Primary	None/Primary	None/Primary	Not employed/home maker/house wife	married/cohabiting	Yes	Spouse	No	No	>= 35 years	>30 years	No	No	twice a day	once	Hiv-	No	No	No	Yes	Medium	Yes	Yes	No	No	Yes	Yes	No	No	No	No	Yes	Yes	No	No	Yes	Yes	Yes	Yes	Yes	Yes	Yes	Yes
28	1	0	133	73	Christian	Tertiary	Secondary+	Secondary+	Tertiary	Not employed/home maker/house wife	married/cohabiting	Yes	Spouse	No		25-29 years	20-29 years	No	No	twice a day	once	Hiv-	No	No	No	Yes	Medium	No	No	Yes	Yes	Yes	Yes	Yes	Yes	Yes	Yes	Yes	Yes	No	No	Yes	Yes	Yes	Yes	Yes	Yes	No	No
31	3	2	122	84	Christian	Secondary	Secondary+	Secondary+	Secondary	Informal employment/Self employed/business lady	married/cohabiting	Yes	Spouse	No	Yes	30-34 years	>30 years	No	Yes	twice a day	once	Hiv+	Yes	No	Yes	Yes	Medium	No	No	Yes	Yes	Yes	Yes	Yes	Yes	Yes	Yes	Yes	Yes	No	No	No	No	No	No	No	No	Yes	Yes
19	1	0	132	73	Christian	Secondary	Secondary+	Secondary+	Secondary	Informal employment/Self employed/business lady	in_relationship_notmarried	Yes	Self	Yes		<20 years	<20 years	No	No	twice a day	once	Hiv-	No	No	No	Yes	High	Yes	Yes	No	No	Yes	Yes	Yes	Yes	Yes	Yes	Yes	Yes	No	No	Yes	Yes	Yes	Yes	Yes	Yes	Yes	Yes
23	1	0	132	72	Christian	Secondary	Secondary+	Secondary+	Secondary	Not employed/home maker/house wife	married/cohabiting	Yes	Spouse	Yes		20-24 years	20-29 years	No	No	once a day	more than twice	Hiv-	No	No	No	Yes	Medium	Yes	Yes	No	No	Yes	Yes	Yes	Yes	No	No	Yes	Yes	No	No	Yes	Yes	No	No	No	No	Yes	Yes
32	3	2	122	77	Christian	Primary	Primary	None/Primary	None/Primary	Not employed/home maker/house wife	married/cohabiting	Yes	Spouse	Yes	No	30-34 years	>30 years	No	Yes	once a day	once	Hiv+	Yes	No	No	Yes	High	Yes	Yes	No	No	Yes	Yes	No	No	No	No	No	No	No	No	Yes	Yes	No	No	No	No	Yes	Yes
23	2	1	115	72	Christian	Secondary	Secondary+	Secondary+	Secondary	Informal employment/Self employed/business lady	married/cohabiting	Yes	Spouse	Yes	No	20-24 years	20-29 years	No	No	once a day	once	Hiv-	No	No	No	Yes	Medium	Yes	Yes	No	No	Yes	Yes	Yes	Yes	No	No	Yes	Yes	No	No	No	No	Yes	Yes	No	No	Yes	Yes
31	3	2	127	81	Christian	Secondary	Secondary+	Secondary+	Secondary	Informal employment/Self employed/business lady	married/cohabiting	Yes	Spouse	No	No	30-34 years	>30 years	No	Yes	once a day	once	Hiv+	Yes	No	Yes	Yes	Medium	Yes	Yes	No	No	Yes	Yes	Yes	Yes	Yes	Yes	Yes	Yes	No	No	Yes	Yes	Yes	Yes	Yes	Yes	Yes	Yes
29	1	0	113	82	Christian	Secondary	Secondary+	Secondary+	Secondary	Not employed/home maker/house wife	married/cohabiting	Yes	Spouse	Yes		25-29 years	20-29 years	No	No	once a day	more than twice	Hiv-	No	No	No	Yes	Medium	Yes	Yes	No	No	Yes	Yes	No	No	No	No	No	No	No	No	Yes	Yes	Yes	Yes	No	No	Yes	Yes
25	1	0	122	79	Christian	Primary	Primary	None/Primary	None/Primary	Not employed/home maker/house wife	not_inrelationship	No	Self	No		25-29 years	20-29 years	No	Yes	twice a day	more than twice	Hiv+	Yes	No	No	Yes	Low	Yes	Yes	No	No	Yes	Yes	Yes	Yes	Yes	Yes	Yes	Yes	No	No	Yes	Yes	Yes	Yes	Yes	Yes	Yes	Yes
28	3	2	131	75	Christian	Secondary	Secondary+	Secondary+	Secondary	Informal employment/Self employed/business lady	married/cohabiting	Yes	Spouse	No	Yes	25-29 years	20-29 years	No	Yes	once a day	more than twice	Hiv-	No	No	No	Yes	Medium	Yes	Yes	No	No	Yes	Yes	No	No	No	No	Yes	Yes	No	No	Yes	Yes	Yes	Yes	Yes	Yes	Yes	Yes
39	3	2	125	81	Christian	Secondary	Secondary+	Secondary+	Secondary	Not employed/home maker/house wife	married/cohabiting	Yes	Spouse	Yes	No	>= 35 years	>30 years	No	No	twice a day	once	Hiv+	Yes	No	No	Yes	High	No	No	No	No	Yes	Yes	Yes	Yes	No	No	Yes	Yes	No	No	No	No	No	No	No	No	Yes	Yes
21	1	0	95	62	Christian	Secondary	Secondary+	Secondary+	Secondary	Not employed/home maker/house wife	in_relationship_notmarried	Yes	Guardian	No		20-24 years	20-29 years	No	No	more than twice a day	once	Hiv-	No	No	No	Yes	Low	Yes	Yes	Yes	Yes	Yes	Yes	Yes	Yes	No	No	Yes	Yes	No	No	Yes	Yes	Yes	Yes	Yes	Yes	Yes	Yes
22	2	0	129	79	Christian	Secondary	Secondary+	Secondary+	Secondary	Informal employment/Self employed/business lady	in_relationship_notmarried	Yes	Self	No	Yes	20-24 years	20-29 years	No	Yes	twice a day	more than twice	Hiv+	Yes	Yes	No	Yes	Medium	Yes	Yes	No	No	Yes	Yes	Yes	Yes	No	No	Yes	Yes	Yes	Yes	Yes	Yes	Yes	Yes	Yes	Yes	Yes	Yes
31	3	2	113	72	Christian	Secondary	Secondary+	Secondary+	Secondary	Not employed/home maker/house wife	married/cohabiting	Yes	Spouse	Yes	No	30-34 years	>30 years	No	No	once a day	once	Hiv-	No	No	No	Yes	Medium	No	No	No	No	Yes	Yes	Yes	Yes	No	No	Yes	Yes	No	No	No	No	Yes	Yes	No	No	Yes	Yes
16	1	0	105	80	Christian	Primary	Primary	None/Primary	None/Primary	Not employed/home maker/house wife	not_inrelationship	No	Guardian	No		<20 years	<20 years	No	No	once a day	more than twice	Hiv-	No	No	No	Yes	Low	Yes	Yes	Yes	Yes	Yes	Yes	Yes	Yes	No	No	Yes	Yes	No	No	Yes	Yes	Yes	Yes	Yes	Yes	Yes	Yes
26	1	0	124	77	Christian	Secondary	Secondary+	Secondary+	Secondary	Informal employment/Self employed/business lady	in_relationship_notmarried	Yes	Self	No		25-29 years	20-29 years	No	Yes	twice a day	more than twice	Hiv-	No	No	No	Yes	Medium	Yes	Yes	No	No	Yes	Yes	Yes	Yes	No	No	Yes	Yes	No	No	Yes	Yes	Yes	Yes	Yes	Yes	Yes	Yes
35	4	2	131	68	Christian	Secondary	Secondary+	Secondary+	Secondary	Informal employment/Self employed/business lady	married/cohabiting	Yes	Spouse	No	Yes	>= 35 years	>30 years	No	No	twice a day	once	Hiv-	No	Yes	No	Yes	Medium	No	No	No	No	Yes	Yes	Yes	Yes	No	No	Yes	Yes	No	No	Yes	Yes	Yes	Yes	No	No	Yes	Yes
25	1	0	126	79	Christian	Secondary	Secondary+	Secondary+	Secondary	Not employed/home maker/house wife	married/cohabiting	Yes	Spouse	No		25-29 years	20-29 years	No	No	twice a day	once	Hiv-	No	No	No	No	Medium	No	No	No	No	No	No	Yes	Yes	No	No	No	No	No	No	No	No	No	No	No	No	Yes	Yes
34	4	3	117	81	Christian	Secondary	Secondary+	Secondary+	Secondary	Not employed/home maker/house wife	married/cohabiting	Yes	Spouse	Yes	No	30-34 years	>30 years	No	No	once a day	twice	Hiv-	No	No	No	No	High	No	No	No	No	No	No	No	No	No	No	No	No	No	No	No	No	No	No	No	No	No	No
33	2	1	99	70	Christian	Tertiary	Secondary+	Secondary+	Tertiary	Informal employment/Self employed/business lady	in_relationship_notmarried	Yes	Self	No	No	30-34 years	>30 years	No	Yes	once a day	twice	Hiv-	No	No	No	No	Medium	No	No	No	No	No	No	No	No	No	No	Yes	Yes	No	No	No	No	Yes	Yes	No	No	Yes	Yes
19	2	1	111	67	Christian	Secondary	Secondary+	Secondary+	Secondary	Not employed/home maker/house wife	married/cohabiting	Yes	Spouse	No	No	<20 years	<20 years	No	No	more than twice a day	once	Hiv-	No	No	No	No	Medium	No	No	No	No	Yes	Yes	Yes	Yes	No	No	Yes	Yes	No	No	No	No	Yes	Yes	No	No	Yes	Yes
27	4	3	128	85	Christian	Secondary	Secondary+	Secondary+	Secondary	Informal employment/Self employed/business lady	married/cohabiting	Yes	Spouse	Yes	No	25-29 years	20-29 years	No	No	twice a day	once	Hiv-	No	No	No	Yes	Medium	Yes	Yes	No	No	Yes	Yes	Yes	Yes	No	No	Yes	Yes	Yes	Yes	No	No	Yes	Yes	No	No	Yes	Yes
24	2	1	120	76	Christian	Primary	Primary	None/Primary	None/Primary	Not employed/home maker/house wife	married/cohabiting	Yes	Spouse	Yes	No	20-24 years	20-29 years	No	No	twice a day	more than twice	Hiv-	No	No	Yes	Yes	Medium	No	No	No	No	Yes	Yes	Yes	Yes	No	No	Yes	Yes	No	No	Yes	Yes	Yes	Yes	No	No	Yes	Yes
21	1	0	132	89	Christian	Secondary	Secondary+	Secondary+	Secondary	Informal employment/Self employed/business lady	not_inrelationship	No	Guardian	No		20-24 years	20-29 years	No	Yes	more than twice a day	twice	Hiv+	No	No	No	No	Medium	No	No	No	No	Yes	Yes	Yes	Yes	No	No	Yes	Yes	No	No	Yes	Yes	Yes	Yes	No	No	Yes	Yes
35	4	3	96	62	Christian	Secondary	Secondary+	Secondary+	Secondary	Informal employment/Self employed/business lady	married/cohabiting	Yes	Spouse	Yes	No	>= 35 years	>30 years	No	No	never	once	Hiv-	No	No	No	Yes	Low	No	No	No	No	Yes	Yes	Yes	Yes	No	No	Yes	Yes	No	No	No	No	Yes	Yes	No	No	Yes	Yes
22	1	0	128	82	Christian	Primary	Primary	None/Primary	None/Primary	Not employed/home maker/house wife	married/cohabiting	Yes	Spouse	Yes		20-24 years	20-29 years	No	No	twice a day	once	Hiv-	No	No	No	No	Medium	No	No	No	No	Yes	Yes	Yes	Yes	No	No	Yes	Yes	No	No	No	No	Yes	Yes	No	No	Yes	Yes
26	3	2	138	92	Christian	Secondary	Secondary+	Secondary+	Secondary	Informal employment/Self employed/business lady	married/cohabiting	Yes	Spouse	Yes	No	25-29 years	20-29 years	No	No	never	once	Hiv-	No	No	No	Yes	High	No	No	No	No	Yes	Yes	Yes	Yes	No	No	Yes	Yes	No	No	No	No	Yes	Yes	No	No	Yes	Yes
21	1	0	118	71	Christian	Primary	Primary	None/Primary	None/Primary	Not employed/home maker/house wife	not_inrelationship	No	Guardian	No		20-24 years	20-29 years	No	No	more than twice a day	once	Hiv-	No	No	No	No	Medium	Yes	Yes	No	No	Yes	Yes	Yes	Yes	No	No	Yes	Yes	No	No	No	No	Yes	Yes	No	No	Yes	Yes
39	6	3	132	74	Christian	Primary	Primary	None/Primary	None/Primary	Informal employment/Self employed/business lady	married/cohabiting	Yes	Spouse	No	No	>= 35 years	>30 years	No	No	once a day	once	Hiv+	No	Yes	No	Yes	Medium	No	No	No	No	Yes	Yes	Yes	Yes	No	No	Yes	Yes	No	No	No	No	Yes	Yes	No	No	No	No
31	4	3	109	76	Christian	Secondary	Secondary+	Secondary+	Secondary	Informal employment/Self employed/business lady	married/cohabiting	Yes	Spouse	No	No	30-34 years	>30 years	No	No	twice a day	once	Hiv+	No	No	No	Yes	Medium	No	No	No	No	Yes	Yes	No	No	No	No	Yes	Yes	No	No	No	No	Yes	Yes	Yes	Yes	Yes	Yes
32	4	2	113	60	Christian	Secondary	Secondary+	Secondary+	Secondary	Informal employment/Self employed/business lady	married/cohabiting	Yes	Spouse	No	No	30-34 years	>30 years	No	No	twice a day	once	Hiv+	No	No	No	Yes	Medium	No	No	No	No	Yes	Yes	Yes	Yes	No	No	Yes	Yes	No	No	No	No	Yes	Yes	No	No	Yes	Yes
17	1	0	108	63	Christian	Secondary	Secondary+	Secondary+	Secondary	Not employed/home maker/house wife	in_relationship_notmarried	Yes	Guardian	No		<20 years	<20 years	No	No	twice a day	once	Hiv-	No	No	No	Yes	Medium	No	No	No	No	Yes	Yes	Yes	Yes	No	No	Yes	Yes	No	No	Yes	Yes	Yes	Yes	Yes	Yes	Yes	Yes
33	1	0	108	78	Christian	Secondary	Secondary+	Secondary+	Secondary	Not employed/home maker/house wife	married/cohabiting	Yes	Spouse	Yes		30-34 years	>30 years	No	No	twice a day	twice	Hiv-	No	No	No	No	High	No	No	No	No	No	No	No	No	No	No	Yes	Yes	No	No	No	No	No	No	No	No	Yes	Yes
24	1	0	120	75	Christian	Tertiary	Secondary+	Secondary+	Tertiary	Not employed/home maker/house wife	married/cohabiting	Yes	Spouse	Yes		20-24 years	20-29 years	No	No	twice a day	more than twice	Hiv-	No	No	No	Yes	Medium	No	No	No	No	No	No	No	No	No	No	No	No	No	No	No	No	No	No	No	No	Yes	Yes
25	2	1	118	80	Christian	Primary	Primary	None/Primary	None/Primary	Informal employment/Self employed/business lady	married/cohabiting	Yes	Spouse	No	No	25-29 years	20-29 years	No	No	twice a day	once	Hiv-	No	No	No	No	Medium	No	No	No	No	No	No	No	No	Yes	Yes	No	No	No	No	No	No	No	No	No	No	No	No
32	3	2	105	71	Christian	Secondary	Secondary+	Secondary+	Secondary	Not employed/home maker/house wife	married/cohabiting	Yes	Spouse	No	No	30-34 years	>30 years	No	No	once a day	twice	Hiv-	No	No	No	No	Medium	No	No	No	No	No	No	No	No	No	No	No	No	No	No	No	No	No	No	No	No	No	No
24	3	1	118	100	Christian	Primary	Primary	None/Primary	None/Primary	Not employed/home maker/house wife	married/cohabiting	Yes	Spouse	Yes	No	20-24 years	20-29 years	Yes	No	twice a day	once	Hiv-	Yes	Yes	No	No	Medium	No	No	No	No	No	No	Yes	Yes	No	No	No	No	No	No	No	No	No	No	No	No	No	No
28	1	0	107	74	Christian	Secondary	Secondary+	Secondary+	Secondary	Informal employment/Self employed/business lady	married/cohabiting	Yes	Spouse	Yes		25-29 years	20-29 years	Yes	No	more than twice a day	once	Hiv-	No	No	No	Yes	Medium	No	No	Yes	Yes	Yes	Yes	No	No	No	No	No	No	No	No	No	No	No	No	Yes	Yes	Yes	Yes
24	1	0	109	72	Christian	Secondary	Secondary+	Secondary+	Secondary	Not employed/home maker/house wife	married/cohabiting	Yes	Spouse	No		20-24 years	20-29 years	Yes	No	once a day	more than twice	Hiv-	Yes	No	No	No	Medium	No	No	Yes	Yes	No	No	Yes	Yes	Yes	Yes	Yes	Yes	No	No	Yes	Yes	Yes	Yes	Yes	Yes	Yes	Yes
34	3	2	124	76	Christian	Secondary	Secondary+	Secondary+	Secondary	Informal employment/Self employed/business lady	married/cohabiting	Yes	Spouse	No	No	30-34 years	>30 years	Yes	No	once a day	more than twice	Hiv-	Yes	No	No	Yes	Medium	Yes	Yes	No	No	Yes	Yes	Yes	Yes	No	No	No	No	No	No	No	No	No	No	Yes	Yes	Yes	Yes
30	4	3	144	105	Christian	Secondary	Secondary+	Secondary+	Secondary	Informal employment/Self employed/business lady	married/cohabiting	Yes	Spouse	No	No	30-34 years	>30 years	Yes	No	twice a day	more than twice	Hiv-	Yes	No	No	No	Medium	Yes	Yes	No	No	Yes	Yes	No	No	No	No	No	No	No	No	No	No	No	No	No	No	Yes	Yes
32	3	1	117	82	Christian	None	None	None/Primary	None/Primary	Not employed/home maker/house wife	not_inrelationship	No	Self	No	No	30-34 years	>30 years	Yes	Yes	once a day	twice	Hiv+	Yes	No	Yes	No	Medium	No	No	No	No	No	No	No	No	No	No	No	No	No	No	No	No	No	No	No	No	No	No
25	3	2	144	80	Christian	Secondary	Secondary+	Secondary+	Secondary	Informal employment/Self employed/business lady	in_relationship_notmarried	Yes	Self	No	Yes	25-29 years	20-29 years	No	No	once a day	twice	Hiv-	Yes	No	Yes	Yes	Medium	No	No	No	No	No	No	No	No	Yes	Yes	Yes	Yes	Yes	Yes	No	No	No	No	No	No	Yes	Yes
29	3	1	105	74	Christian	Secondary	Secondary+	Secondary+	Secondary	Not employed/home maker/house wife	married/cohabiting	Yes	Spouse	Yes	Yes	25-29 years	20-29 years	Yes	Yes	once a day	twice	Hiv-	Yes	No	Yes	No	High	Yes	Yes	Yes	Yes	Yes	Yes	Yes	Yes	Yes	Yes	Yes	Yes	No	No	No	No	Yes	Yes	Yes	Yes	Yes	Yes
25	2	1	124	74	Christian	Secondary	Secondary+	Secondary+	Secondary	Informal employment/Self employed/business lady	married/cohabiting	Yes	Spouse	Yes	Yes	25-29 years	20-29 years	No	No	once a day	twice	Hiv-	Yes	No	Yes	Yes	Medium	Yes	Yes	No	No	No	No	No	No	Yes	Yes	Yes	Yes	No	No	No	No	No	No	No	No	No	No
35	4	2	126	80	Christian	Tertiary	Secondary+	Secondary+	Tertiary	Formal employment	married/cohabiting	Yes	Spouse	Yes	Yes	>= 35 years	>30 years	Yes	Yes	once a day	twice	Hiv+	Yes	No	Yes	Yes	High	No	No	No	No	No	No	No	No	No	No	No	No	No	No	No	No	No	No	No	No	No	No
22	1	0	115	85	Christian	Secondary	Secondary+	Secondary+	Secondary	Not employed/home maker/house wife	in_relationship_notmarried	Yes	Spouse	No		20-24 years	20-29 years	No	Yes	twice a day	once	Hiv-	No	No	No	Yes	High	Yes	Yes	Yes	Yes	Yes	Yes	Yes	Yes	No	No	Yes	Yes	No	No	No	No	Yes	Yes	No	No	Yes	Yes
31	4	3	147	112	Other	Tertiary	Secondary+	Secondary+	Tertiary	Formal employment	married/cohabiting	Yes	Spouse	Yes	Yes	30-34 years	>30 years	No	No	once a day	more than twice	Hiv-	Yes	Yes	No	Yes	High	No	No	No	No	No	No	No	No	No	No	No	No	No	No	No	No	No	No	No	No	No	No
26	3	1	124	75	Christian	Primary	Primary	None/Primary	None/Primary	Not employed/home maker/house wife	married/cohabiting	Yes	Spouse	No	Yes	25-29 years	20-29 years	No	Yes	twice a day	more than twice	Hiv+	Yes	Yes	No	Yes	Medium	No	No	Yes	Yes	Yes	Yes	Yes	Yes	Yes	Yes	Yes	Yes	No	No	No	No	Yes	Yes	Yes	Yes	Yes	Yes
26	5	3	112	78	Christian	Secondary	Secondary+	Secondary+	Secondary	Informal employment/Self employed/business lady	married/cohabiting	Yes	Spouse	No	No	25-29 years	20-29 years	No	No	once a day	once	Hiv-	No	Yes	No	Yes	Medium	Yes	Yes	Yes	Yes	Yes	Yes	Yes	Yes	No	No	Yes	Yes	No	No	Yes	Yes	Yes	Yes	Yes	Yes	Yes	Yes
35	4	3	132	71	Christian	Primary	Primary	None/Primary	None/Primary	Informal employment/Self employed/business lady	married/cohabiting	Yes	Self	No	Yes	>= 35 years	>30 years	No	Yes	once a day	more than twice	Hiv+	Yes	Yes	Yes	Yes	Low	Yes	Yes	No	No	Yes	Yes	Yes	Yes	Yes	Yes	Yes	Yes	No	No	Yes	Yes	Yes	Yes	Yes	Yes	Yes	Yes
25	2	1	113	72	Christian	Tertiary	Secondary+	Secondary+	Tertiary	Informal employment/Self employed/business lady	married/cohabiting	Yes	Spouse	Yes	Yes	25-29 years	20-29 years	No	No	twice a day	once	Hiv-	No	No	No	Yes	High	No	No	No	No	Yes	Yes	No	No	No	No	No	No	No	No	No	No	Yes	Yes	No	No	No	No
25	1	0	92	77	Christian	Secondary	Secondary+	Secondary+	Secondary	Not employed/home maker/house wife	in_relationship_notmarried	Yes	Spouse	Yes		25-29 years	20-29 years	No	No	more than twice a day	once	Hiv-	No	No	No	Yes	Medium	Yes	Yes	No	No	Yes	Yes	Yes	Yes	No	No	No	No	Yes	Yes	Yes	Yes	Yes	Yes	Yes	Yes	Yes	Yes
31	2	0	125	81	Christian	Secondary	Secondary+	Secondary+	Secondary	Informal employment/Self employed/business lady	married/cohabiting	Yes	Spouse	Yes	Yes	30-34 years	>30 years	No	No	twice a day	more than twice	Hiv-	No	Yes	No	Yes	Medium	No	No	Yes	Yes	Yes	Yes	Yes	Yes	No	No	No	No	No	No	No	No	Yes	Yes	No	No	Yes	Yes
33	2	1	148	95	Christian	Secondary	Secondary+	Secondary+	Secondary	Not employed/home maker/house wife	married/cohabiting	Yes	Spouse	No	No	30-34 years	>30 years	No	No	more than twice a day	once	Hiv-	Yes	No	No	Yes	High	No	No	No	No	No	No	No	No	No	No	Yes	Yes	No	No	No	No	No	No	No	No	No	No
34	3	2	136	81	Christian	Primary	Primary	None/Primary	None/Primary	Not employed/home maker/house wife	married/cohabiting	Yes	Spouse	No	Yes	30-34 years	>30 years	No	Yes	once a day	once	Hiv-	No	Yes	No	Yes	Medium	No	No	No	No	Yes	Yes	No	No	No	No	Yes	Yes	No	No	Yes	Yes	Yes	Yes	No	No	No	No
20	1	0	131	80	Christian	Primary	Primary	None/Primary	None/Primary	Not employed/home maker/house wife	not_inrelationship	No	Guardian	No		20-24 years	20-29 years	No	No	twice a day	more than twice	Hiv-	No	No	No	Yes	Low	Yes	Yes	Yes	Yes	Yes	Yes	Yes	Yes	No	No	Yes	Yes	No	No	Yes	Yes	Yes	Yes	Yes	Yes	Yes	Yes
19	1	0	128	77	Christian	Primary	Primary	None/Primary	None/Primary	Not employed/home maker/house wife	in_relationship_notmarried	Yes	Guardian	No		<20 years	<20 years	No	No	once a day	more than twice	Hiv-	No	No	No	Yes	Medium	Yes	Yes	No	No	Yes	Yes	Yes	Yes	No	No	Yes	Yes	No	No	No	No	Yes	Yes	Yes	Yes	Yes	Yes
29	3	2	131	68	Christian	Secondary	Secondary+	Secondary+	Secondary	Informal employment/Self employed/business lady	married/cohabiting	Yes	Spouse	Yes	Yes	25-29 years	20-29 years	No	Yes	twice a day	more than twice	Hiv-	No	No	No	Yes	Medium	No	No	Yes	Yes	Yes	Yes	No	No	No	No	No	No	No	No	No	No	Yes	Yes	No	No	Yes	Yes
24	2	0	129	81	Other	Secondary	Secondary+	Secondary+	Secondary	Informal employment/Self employed/business lady	in_relationship_notmarried	Yes	Self	No	Yes	20-24 years	20-29 years	No	No	twice a day	once	Hiv-	No	Yes	No	Yes	Medium	Yes	Yes	No	No	No	No	No	No	No	No	Yes	Yes	No	No	No	No	Yes	Yes	Yes	Yes	Yes	Yes
30	3	2	127	79	Other	Secondary	Secondary+	Secondary+	Secondary	Informal employment/Self employed/business lady	married/cohabiting	Yes	Spouse	Yes	No	30-34 years	>30 years	No	No	twice a day	once	Hiv-	No	No	No	Yes	High	Yes	Yes	No	No	Yes	Yes	No	No	Yes	Yes	Yes	Yes	No	No	No	No	Yes	Yes	No	No	Yes	Yes
23	1	0	129	76	Christian	Secondary	Secondary+	Secondary+	Secondary	Not employed/home maker/house wife	in_relationship_notmarried	Yes	Guardian	No		20-24 years	20-29 years	No	No	twice a day	more than twice	Hiv-	No	No	No	Yes	Medium	Yes	Yes	No	No	Yes	Yes	Yes	Yes	Yes	Yes	Yes	Yes	No	No	No	No	Yes	Yes	Yes	Yes	Yes	Yes
28	4	3	121	80	Christian	Secondary	Secondary+	Secondary+	Secondary	Not employed/home maker/house wife	married/cohabiting	Yes	Spouse	Yes	No	25-29 years	20-29 years	No	No	once a day	twice	Hiv-	No	No	No	No	High	No	No	No	No	No	No	Yes	Yes	No	No	No	No	No	No	No	No	No	No	No	No	No	No
25	2	1	114	78	Christian	Secondary	Secondary+	Secondary+	Secondary	Informal employment/Self employed/business lady	in_relationship_notmarried	Yes	Spouse	No	Yes	25-29 years	20-29 years	No	No	twice a day	once	Hiv-	No	No	No	Yes	Medium	No	No	No	No	Yes	Yes	No	No	No	No	Yes	Yes	No	No	Yes	Yes	Yes	Yes	Yes	Yes	Yes	Yes
31	3	1	117	71	Christian	Tertiary	Secondary+	Secondary+	Tertiary	Formal employment	married/cohabiting	Yes	Spouse	Yes	No	30-34 years	>30 years	No	Yes	once a day	once	Hiv-	No	No	No	No	High	No	No	No	No	No	No	Yes	Yes	No	No	Yes	Yes	Yes	Yes	No	No	Yes	Yes	Yes	Yes	No	No
26	3	1	97	67	Christian	Secondary	Secondary+	Secondary+	Secondary	Not employed/home maker/house wife	married/cohabiting	Yes	Spouse	Yes	No	25-29 years	20-29 years	No	No	never	once	Hiv-	No	No	No	Yes	Medium	Yes	Yes	No	No	Yes	Yes	Yes	Yes	No	No	Yes	Yes	Yes	Yes	Yes	Yes	Yes	Yes	Yes	Yes	Yes	Yes
22	2	1	100	70	Christian	Secondary	Secondary+	Secondary+	Secondary	Not employed/home maker/house wife	in_relationship_notmarried	Yes	Guardian	No	No	20-24 years	20-29 years	No	No	once a day	once	Hiv-	No	No	No	No	Medium	No	No	No	No	Yes	Yes	No	No	No	No	Yes	Yes	No	No	No	No	Yes	Yes	Yes	Yes	No	No
25	1	0	108	678	Christian	Secondary	Secondary+	Secondary+	Secondary	Informal employment/Self employed/business lady	married/cohabiting	Yes	Spouse	Yes		25-29 years	20-29 years	No	No	twice a day	twice	Hiv-	No	No	No	Yes	Medium	Yes	Yes	No	No	Yes	Yes	No	No	No	No	Yes	Yes	Yes	Yes	No	No	Yes	Yes	Yes	Yes	Yes	Yes
20	2	0	104	54	Christian	Primary	Primary	None/Primary	None/Primary	Informal employment/Self employed/business lady	married/cohabiting	Yes	Spouse	Yes	No	20-24 years	20-29 years	No	No	once a day	once	Hiv-	No	Yes	No	No	Low	No	No	No	No	No	No	Yes	Yes	No	No	Yes	Yes	Yes	Yes	Yes	Yes	Yes	Yes	Yes	Yes	Yes	Yes
30	4	2	105	70	Christian	Primary	Primary	None/Primary	None/Primary	Not employed/home maker/house wife	married/cohabiting	Yes	Spouse	Yes	No	30-34 years	>30 years	No	No	once a day	once	Hiv+	No	No	Yes	No	Medium	No	No	No	No	Yes	Yes	No	No	No	No	No	No	No	No	Yes	Yes	Yes	Yes	Yes	Yes	Yes	Yes
[truncated: 23 more columns]
